# Supplementary material for: 1-[5-(3-Chloro­phen­yl)-2-methyl-3-thi­en­yl]-3,3,4,4,5,5-hexa­fluoro-2-(2-methoxy­phen­yl)­cyclo­pent-1-ene
Source: Acta Crystallogr Sect E Struct Rep Online. 2009 Apr 25;65(Pt 5):o1105. doi: 10.1107/S1600536809013993 (PMC2977783; doi:10.1107/S1600536809013993)
Supplement: Supplementary file 1 [file e-65-o1105-sup1.cif]

##############################################################################
###                                                                        ###
###        Electronic paper (Acta Crystallographica Section E)             ###
###                                                                        ###
##############################################################################
#                                                                            #
# This CIF contains the data in a paper accepted for publication in Acta     #
# Crystallographica Section E. It conforms to the requirements of Notes      #
# for Authors for Section E, and has been peer reviewed under the auspices   #
# of the IUCr Commission on Journals.                                        #
#                                                                            #
# Full details of the Crystallographic Information File format               #
# are given in the paper "The Crystallographic Information File (CIF):       #
# a New Standard Archive File for Crystallography" by S. R. Hall, F. H.      #
# Allen and I. D. Brown [Acta Cryst. (1991), A47, 655-685].                  #
#                                                                            #
# The current version of the core CIF dictionary is obtainable from          #
# ftp://ftp.iucr.org/pub/cif_core.dic. The current version number is 2.4.    #
#                                                                            #
# Software is freely available for graphical display of the structure(s) in  #
# this CIF.  For information consult the CIF home page http://www.iucr.org/  #
# cif/home.html                                                              #
#                                                                            #
# This file may be used for bona fide research purposes within the           #
# scientific community so long as proper attribution is given to the journal # 
# article from which it was obtained.                                        #
#                                                                            #
##############################################################################
                                             
data_I
_audit_creation_method     SHELXL97
_chemical_name_systematic
;
1-[5-(3-Chlorophenyl)-2-methyl-3-thienyl]-3,3,4,4,5,5-
hexafluoro-2-(2-methoxyphenyl)cyclopent-1-ene
;
_chemical_name_common     ?
_chemical_formula_moiety     'C23 H15 Cl F6 O S'
_chemical_formula_sum     'C23 H15 Cl F6 O S'
_chemical_formula_iupac     'C23 H15 Cl F6 O S'
_chemical_formula_weight     488.86
_chemical_melting_point     ?
_symmetry_cell_setting     triclinic
_symmetry_space_group_name_H-M     'P -1'
loop_
    _symmetry_equiv_pos_as_xyz
    'x, y, z'
    '-x, -y, -z'
_cell_length_a     9.4057(10)
_cell_length_b     10.2900(11)
_cell_length_c     11.9548(13)
_cell_angle_alpha     83.5290(10)
_cell_angle_beta     71.5640(10)
_cell_angle_gamma     80.6390(10)
_cell_volume     1080.7(2)
_cell_formula_units_Z     2
_cell_measurement_reflns_used     4346
_cell_measurement_theta_min     2.45
_cell_measurement_theta_max     28.12
_cell_measurement_temperature     291(2)
_exptl_crystal_description     block
_exptl_crystal_colour     colourless
_exptl_crystal_size_max     0.49
_exptl_crystal_size_mid     0.45
_exptl_crystal_size_min     0.33
_exptl_crystal_density_diffrn     1.502
_exptl_crystal_density_meas     ?
_exptl_crystal_density_method     'not measured'
_exptl_crystal_F_000     496
_exptl_absorpt_coefficient_mu     0.338
_exptl_absorpt_correction_type     multi-scan
_exptl_absorpt_process_details     '(SADABS; Sheldrick, 1996)'
_exptl_absorpt_correction_T_min     0.8514
_exptl_absorpt_correction_T_max     0.8958
_exptl_special_details
;
;
_diffrn_ambient_temperature     291(2)
_diffrn_radiation_type     MoK\a
_diffrn_radiation_wavelength     0.71073
_diffrn_radiation_source     'fine-focus sealed tube'
_diffrn_radiation_monochromator     graphite
_diffrn_measurement_device_type     'Bruker SMART CCD area-detector'
_diffrn_measurement_method     '\f and \w'
_diffrn_detector_area_resol_mean     ?
_diffrn_reflns_number     8254
_diffrn_reflns_av_R_equivalents     0.0113
_diffrn_reflns_av_sigmaI/netI     0.0158
_diffrn_reflns_theta_min     2.45
_diffrn_reflns_theta_max     25.50
_diffrn_reflns_theta_full     25.50
_diffrn_measured_fraction_theta_max     0.992
_diffrn_measured_fraction_theta_full     0.992
_diffrn_reflns_limit_h_min     -11
_diffrn_reflns_limit_h_max     11
_diffrn_reflns_limit_k_min     -12
_diffrn_reflns_limit_k_max     12
_diffrn_reflns_limit_l_min     -14
_diffrn_reflns_limit_l_max     14
_diffrn_standards_number     0
_diffrn_standards_interval_count     ?
_diffrn_standards_interval_time     ?
_diffrn_standards_decay_%     ?
_refine_special_details
;
Refinement of <i>F</i>^2^ against ALL reflections. The weighted <i>R</i>-factor
<i>wR</i> and goodness of fit <i>S</i> are based on <i>F</i>^2^, conventional
<i>R</i>-factors <i>R</i> are based on <i>F</i>, with <i>F</i> set to zero for
negative <i>F</i>^2^. The threshold expression of <i>F</i>^2^ > \s(<i>F</i>^2^)
is used only for calculating <i>R</i>-factors(gt) <i>etc</i>. and is not
relevant to the choice of reflections for refinement. <i>R</i>-factors based
on <i>F</i>^2^ are statistically about twice as large as those based on
<i>F</i>, and <i>R</i>-factors based on ALL data will be even larger.
;
_reflns_number_total     3997
_reflns_number_gt     3358
_reflns_threshold_expression     I>2\s(I)
_refine_ls_structure_factor_coef     Fsqd
_refine_ls_matrix_type     full
_refine_ls_R_factor_all     0.0486
_refine_ls_R_factor_gt     0.0403
_refine_ls_wR_factor_gt     0.1033
_refine_ls_wR_factor_ref     0.1107
_refine_ls_goodness_of_fit_ref     1.034
_refine_ls_restrained_S_all     1.063
_refine_ls_number_reflns     3997
_refine_ls_number_parameters     321
_refine_ls_number_restraints     553
_refine_ls_hydrogen_treatment     constr
_refine_ls_weighting_scheme     calc
_refine_ls_weighting_details
       'calc w = 1/[\s^2^(Fo^2^)+(0.0497P)^2^+0.4496P] where P=(Fo^2^+2Fc^2^)/3'
_atom_sites_solution_hydrogens     geom
_atom_sites_solution_primary     direct
_atom_sites_solution_secondary     difmap
_refine_ls_shift/su_max     0.001
_refine_ls_shift/su_mean     0.001
_refine_diff_density_max     0.284
_refine_diff_density_min     -0.362
_refine_ls_extinction_method     none
_refine_ls_extinction_coef     ?
loop_
    _atom_type_symbol
    _atom_type_description
    _atom_type_scat_dispersion_real
    _atom_type_scat_dispersion_imag
    _atom_type_scat_source
    'C' 'C' 0.0033 0.0016
                         'International Tables Vol C Tables 4.2.6.8 and 6.1.1.4'
    'H' 'H' 0.0000 0.0000
                         'International Tables Vol C Tables 4.2.6.8 and 6.1.1.4'
    'O' 'O' 0.0106 0.0060
                         'International Tables Vol C Tables 4.2.6.8 and 6.1.1.4'
    'F' 'F' 0.0171 0.0103
                         'International Tables Vol C Tables 4.2.6.8 and 6.1.1.4'
    'S' 'S' 0.1246 0.1234
                         'International Tables Vol C Tables 4.2.6.8 and 6.1.1.4'
    'Cl' 'Cl' 0.1484 0.1585
                         'International Tables Vol C Tables 4.2.6.8 and 6.1.1.4'
_computing_data_collection     'SMART (Bruker, 1997)'
_computing_cell_refinement     'SMART (Bruker, 1997)'
_computing_data_reduction     'SAINT (Bruker, 1997)'
_computing_structure_solution     'SHELXS97 (Sheldrick, 2008)'
_computing_structure_refinement     'SHELXL97 (Sheldrick, 2008)'
_computing_molecular_graphics
;
ORTEPIII (Burnett & Johnson, 1996) and ORTEP-3 for Windows (Farrugia,
1997)
;
_computing_publication_material     'SHELXTL (Sheldrick, 2008)'
loop_
    _atom_site_type_symbol
    _atom_site_label
    _atom_site_fract_x
    _atom_site_fract_y
    _atom_site_fract_z
    _atom_site_U_iso_or_equiv
    _atom_site_adp_type
    _atom_site_calc_flag
    _atom_site_refinement_flags
    _atom_site_occupancy
    _atom_site_disorder_assembly
    _atom_site_disorder_group
    C C9 0.7086(3) 0.7630(3) 0.5031(3) 0.0560(8) Uani d PDU 0.784(3) A 1
    F F1 0.5898(3) 0.8609(2) 0.5303(2) 0.0930(9) Uani d PDU 0.784(3) A 1
    F F2 0.7750(3) 0.7584(2) 0.58991(15) 0.0854(7) Uani d PDU 0.784(3) A 1
    C C9' 0.6784(10) 0.7854(12) 0.4846(8) 0.0560(8) Uani d PDU 0.216(3) A 2
    F F1' 0.5498(9) 0.8402(8) 0.4640(8) 0.0930(9) Uani d PDU 0.216(3) A 2
    F F2' 0.6890(12) 0.8415(10) 0.5755(6) 0.0854(7) Uani d PDU 0.216(3) A 2
    C C10 0.6576(3) 0.6302(3) 0.5013(3) 0.0566(7) Uani d PDU 0.826(2) A 1
    F F3 0.52853(19) 0.6483(2) 0.4715(2) 0.0893(6) Uani d PDU 0.826(2) A 1
    F F4 0.6283(3) 0.56317(19) 0.60649(15) 0.0877(6) Uani d PDU 0.826(2) A 1
    C C10' 0.6811(14) 0.6391(15) 0.5180(12) 0.0566(7) Uani d PDU 0.174(2) A 2
    F F3' 0.5428(9) 0.6053(11) 0.5606(12) 0.0893(6) Uani d PDU 0.174(2) A 2
    F F4' 0.7538(10) 0.5982(9) 0.5974(7) 0.0877(6) Uani d PDU 0.174(2) A 2
    C C11 0.7876(3) 0.5608(3) 0.4040(3) 0.0504(6) Uani d PDU 0.834(5) A 1
    F F5 0.7345(3) 0.4861(3) 0.34450(17) 0.0778(7) Uani d PDU 0.834(5) A 1
    F F6 0.8815(3) 0.4760(2) 0.4529(2) 0.0771(7) Uani d PDU 0.834(5) A 1
    C C11' 0.7621(15) 0.5759(12) 0.4012(12) 0.0504(6) Uani d PDU 0.166(5) A 2
    F F5' 0.6680(14) 0.5518(13) 0.3457(9) 0.0778(7) Uani d PDU 0.166(5) A 2
    F F6' 0.8458(15) 0.4630(13) 0.4176(13) 0.0771(7) Uani d PDU 0.166(5) A 2
    Cl Cl1 1.52883(10) 0.09741(8) 0.13406(7) 0.1001(3) Uani d . 1 . .
    S S1 1.10823(7) 0.64743(6) -0.01005(5) 0.05725(18) Uani d . 1 A .
    O O1 1.11475(18) 0.81945(15) 0.35023(17) 0.0710(5) Uani d U 1 . .
    C C1 1.0232(2) 0.9304(2) 0.32810(19) 0.0521(5) Uani d U 1 . .
    C C2 1.0714(3) 1.0534(2) 0.2928(2) 0.0672(6) Uani d U 1 . .
    H H2 1.1715 1.0634 0.2819 0.081 Uiso calc R 1 . .
    C C3 0.9705(3) 1.1608(2) 0.2740(2) 0.0705(7) Uani d U 1 . .
    H H3 1.0039 1.2427 0.2500 0.085 Uiso calc R 1 . .
    C C4 0.8232(3) 1.1490(2) 0.2899(2) 0.0650(6) Uani d U 1 . .
    H H4 0.7562 1.2222 0.2777 0.078 Uiso calc R 1 . .
    C C5 0.7744(3) 1.0270(2) 0.32442(19) 0.0539(5) Uani d U 1 . .
    H H5 0.6738 1.0188 0.3356 0.065 Uiso calc R 1 . .
    C C6 0.8730(2) 0.91614(18) 0.34282(16) 0.0444(4) Uani d U 1 A .
    C C7 1.2362(3) 0.8347(3) 0.3900(2) 0.0758(7) Uani d U 1 . .
    H H7A 1.3143 0.8689 0.3256 0.114 Uiso calc R 1 . .
    H H7B 1.2755 0.7506 0.4198 0.114 Uiso calc R 1 . .
    H H7C 1.2017 0.8949 0.4518 0.114 Uiso calc R 1 . .
    C C8 0.8185(2) 0.78631(19) 0.38147(17) 0.0442(4) Uani d DU 1 . .
    C C12 0.8636(2) 0.67244(18) 0.32766(16) 0.0413(4) Uani d DU 1 A .
    C C13 0.9725(2) 0.64498(17) 0.21130(16) 0.0419(4) Uani d U 1 . .
    C C14 1.0915(2) 0.53693(18) 0.19382(17) 0.0440(4) Uani d U 1 A .
    H H14 1.1096 0.4798 0.2554 0.053 Uiso calc R 1 . .
    C C15 1.1763(2) 0.52489(19) 0.07887(17) 0.0461(4) Uani d U 1 . .
    C C16 0.9669(2) 0.71461(19) 0.10727(18) 0.0488(5) Uani d U 1 A .
    C C17 0.8561(3) 0.8294(2) 0.0852(2) 0.0666(6) Uani d U 1 . .
    H H17A 0.7603 0.8263 0.1451 0.100 Uiso calc R 1 A .
    H H17B 0.8439 0.8248 0.0090 0.100 Uiso calc R 1 . .
    H H17C 0.8932 0.9104 0.0873 0.100 Uiso calc R 1 . .
    C C18 1.3086(2) 0.4285(2) 0.02687(17) 0.0480(4) Uani d U 1 A .
    C C19 1.3943(3) 0.4423(2) -0.0917(2) 0.0658(6) Uani d U 1 . .
    H H19 1.3666 0.5128 -0.1399 0.079 Uiso calc R 1 A .
    C C20 1.5198(3) 0.3523(3) -0.1381(2) 0.0772(7) Uani d U 1 A .
    H H20 1.5763 0.3638 -0.2170 0.093 Uiso calc R 1 . .
    C C21 1.5622(3) 0.2472(3) -0.0706(2) 0.0681(6) Uani d U 1 . .
    H H21 1.6467 0.1868 -0.1025 0.082 Uiso calc R 1 A .
    C C22 1.4773(3) 0.2320(2) 0.0462(2) 0.0594(5) Uani d U 1 A .
    C C23 1.3525(2) 0.3205(2) 0.09609(19) 0.0531(5) Uani d U 1 . .
    H H23 1.2977 0.3084 0.1754 0.064 Uiso calc R 1 A .
loop_
    _atom_site_aniso_label
    _atom_site_aniso_U_11
    _atom_site_aniso_U_22
    _atom_site_aniso_U_33
    _atom_site_aniso_U_12
    _atom_site_aniso_U_13
    _atom_site_aniso_U_23
    C9 0.0574(15) 0.0530(16) 0.0522(14) -0.0082(12) -0.0075(11) -0.0065(12)
    F1 0.0854(14) 0.0621(11) 0.0886(17) 0.0065(10) 0.0275(13) -0.0103(11)
    F2 0.1147(17) 0.1028(17) 0.0470(9) -0.0445(13) -0.0213(10) -0.0054(10)
    C9' 0.0574(15) 0.0530(16) 0.0522(14) -0.0082(12) -0.0075(11) -0.0065(12)
    F1' 0.0854(14) 0.0621(11) 0.0886(17) 0.0065(10) 0.0275(13) -0.0103(11)
    F2' 0.1147(17) 0.1028(17) 0.0470(9) -0.0445(13) -0.0213(10) -0.0054(10)
    C10 0.0539(14) 0.0575(13) 0.0548(14) -0.0176(11) -0.0095(10) 0.0055(11)
    F3 0.0540(9) 0.0936(14) 0.1218(17) -0.0148(9) -0.0273(11) -0.0044(12)
    F4 0.1098(16) 0.0752(11) 0.0590(10) -0.0282(11) 0.0021(10) 0.0153(8)
    C10' 0.0539(14) 0.0575(13) 0.0548(14) -0.0176(11) -0.0095(10) 0.0055(11)
    F3' 0.0540(9) 0.0936(14) 0.1218(17) -0.0148(9) -0.0273(11) -0.0044(12)
    F4' 0.1098(16) 0.0752(11) 0.0590(10) -0.0282(11) 0.0021(10) 0.0153(8)
    C11 0.0549(14) 0.0419(12) 0.0553(11) -0.0108(11) -0.0182(10) 0.0030(9)
    F5 0.0961(16) 0.0636(15) 0.0790(10) -0.0429(13) -0.0152(10) -0.0131(10)
    F6 0.0748(13) 0.0608(10) 0.0836(16) 0.0013(9) -0.0233(9) 0.0277(10)
    C11' 0.0549(14) 0.0419(12) 0.0553(11) -0.0108(11) -0.0182(10) 0.0030(9)
    F5' 0.0961(16) 0.0636(15) 0.0790(10) -0.0429(13) -0.0152(10) -0.0131(10)
    F6' 0.0748(13) 0.0608(10) 0.0836(16) 0.0013(9) -0.0233(9) 0.0277(10)
    Cl1 0.0996(6) 0.0937(5) 0.0895(5) 0.0389(4) -0.0325(4) 0.0023(4)
    S1 0.0699(4) 0.0557(3) 0.0415(3) 0.0014(3) -0.0171(2) 0.0026(2)
    O1 0.0581(9) 0.0508(9) 0.1132(14) -0.0043(7) -0.0380(9) -0.0118(9)
    C1 0.0571(12) 0.0424(10) 0.0589(12) -0.0093(9) -0.0176(10) -0.0084(9)
    C2 0.0677(14) 0.0549(13) 0.0837(16) -0.0232(11) -0.0220(12) -0.0052(12)
    C3 0.0964(19) 0.0432(12) 0.0748(16) -0.0224(12) -0.0259(14) 0.0020(11)
    C4 0.0873(17) 0.0440(12) 0.0642(14) -0.0038(11) -0.0281(12) 0.0024(10)
    C5 0.0603(12) 0.0479(11) 0.0533(12) -0.0045(9) -0.0188(10) -0.0024(9)
    C6 0.0521(11) 0.0388(10) 0.0421(10) -0.0067(8) -0.0127(8) -0.0059(8)
    C7 0.0712(16) 0.0849(18) 0.0764(17) -0.0021(14) -0.0305(13) -0.0147(14)
    C8 0.0458(10) 0.0430(10) 0.0450(10) -0.0086(8) -0.0144(8) -0.0029(8)
    C12 0.0436(10) 0.0388(9) 0.0451(10) -0.0074(8) -0.0181(8) -0.0002(8)
    C13 0.0484(10) 0.0366(9) 0.0436(10) -0.0088(8) -0.0171(8) -0.0016(7)
    C14 0.0510(11) 0.0389(9) 0.0429(10) -0.0050(8) -0.0171(8) 0.0006(8)
    C15 0.0516(11) 0.0424(10) 0.0457(10) -0.0070(8) -0.0169(9) -0.0019(8)
    C16 0.0577(12) 0.0431(10) 0.0471(11) -0.0033(9) -0.0203(9) -0.0015(8)
    C17 0.0837(17) 0.0573(13) 0.0593(13) 0.0119(12) -0.0337(12) -0.0014(11)
    C18 0.0510(11) 0.0471(11) 0.0461(10) -0.0060(8) -0.0142(9) -0.0067(8)
    C19 0.0787(16) 0.0590(13) 0.0490(12) -0.0009(11) -0.0087(11) -0.0029(10)
    C20 0.0825(17) 0.0754(17) 0.0548(14) -0.0005(14) 0.0032(12) -0.0114(12)
    C21 0.0601(14) 0.0703(15) 0.0658(15) 0.0051(11) -0.0086(11) -0.0218(12)
    C22 0.0572(13) 0.0586(13) 0.0627(13) 0.0036(10) -0.0226(11) -0.0089(10)
    C23 0.0513(11) 0.0568(12) 0.0477(11) -0.0030(9) -0.0115(9) -0.0058(9)
_geom_special_details
;
All e.s.d.'s (except the e.s.d. in the dihedral angle between two l.s. planes)
are estimated using the full covariance matrix. The cell e.s.d.'s are taken
into account individually in the estimation of e.s.d.'s in distances, angles
and torsion angles; correlations between e.s.d.'s in cell parameters are only
used when they are defined by crystal symmetry. An approximate (isotropic)
treatment of cell e.s.d.'s is used for estimating e.s.d.'s involving l.s.
planes.
;
loop_
    _geom_bond_atom_site_label_1
    _geom_bond_atom_site_label_2
    _geom_bond_site_symmetry_2
    _geom_bond_distance
    _geom_bond_publ_flag
    C9 F1 . 1.359(3) ?
    C9 F2 . 1.363(4) ?
    C9 C8 . 1.514(3) ?
    C9 C10 . 1.525(4) ?
    C9' F2' . 1.324(9) ?
    C9' F1' . 1.332(9) ?
    C9' C8 . 1.493(8) ?
    C9' C10' . 1.512(9) ?
    C10 F4 . 1.334(3) ?
    C10 F3 . 1.349(3) ?
    C10 C11 . 1.536(4) ?
    C10' F3' . 1.327(10) ?
    C10' F4' . 1.332(10) ?
    C10' C11' . 1.524(9) ?
    C11 F5 . 1.348(3) ?
    C11 F6 . 1.358(3) ?
    C11 C12 . 1.510(3) ?
    C11' F6' . 1.326(10) ?
    C11' F5' . 1.328(10) ?
    C11' C12 . 1.500(9) ?
    Cl1 C22 . 1.741(2) ?
    S1 C16 . 1.718(2) ?
    S1 C15 . 1.731(2) ?
    O1 C1 . 1.368(3) ?
    O1 C7 . 1.405(3) ?
    C1 C2 . 1.389(3) ?
    C1 C6 . 1.398(3) ?
    C2 C3 . 1.383(4) ?
    C2 H2 . 0.9300 ?
    C3 C4 . 1.361(4) ?
    C3 H3 . 0.9300 ?
    C4 C5 . 1.381(3) ?
    C4 H4 . 0.9300 ?
    C5 C6 . 1.392(3) ?
    C5 H5 . 0.9300 ?
    C6 C8 . 1.481(3) ?
    C7 H7A . 0.9600 ?
    C7 H7B . 0.9600 ?
    C7 H7C . 0.9600 ?
    C8 C12 . 1.342(3) ?
    C12 C13 . 1.469(3) ?
    C13 C16 . 1.375(3) ?
    C13 C14 . 1.426(3) ?
    C14 C15 . 1.361(3) ?
    C14 H14 . 0.9300 ?
    C15 C18 . 1.472(3) ?
    C16 C17 . 1.502(3) ?
    C17 H17A . 0.9600 ?
    C17 H17B . 0.9600 ?
    C17 H17C . 0.9600 ?
    C18 C19 . 1.396(3) ?
    C18 C23 . 1.396(3) ?
    C19 C20 . 1.380(3) ?
    C19 H19 . 0.9300 ?
    C20 C21 . 1.359(4) ?
    C20 H20 . 0.9300 ?
    C21 C22 . 1.377(3) ?
    C21 H21 . 0.9300 ?
    C22 C23 . 1.376(3) ?
    C23 H23 . 0.9300 ?
loop_
    _geom_angle_atom_site_label_1
    _geom_angle_atom_site_label_2
    _geom_angle_atom_site_label_3
    _geom_angle_site_symmetry_1
    _geom_angle_site_symmetry_3
    _geom_angle
    _geom_angle_publ_flag
    F1 C9 F2 . . 105.1(3) ?
    F1 C9 C8 . . 112.8(2) ?
    F2 C9 C8 . . 111.9(2) ?
    F1 C9 C10 . . 111.9(3) ?
    F2 C9 C10 . . 110.1(2) ?
    C8 C9 C10 . . 105.2(2) ?
    F2' C9' F1' . . 107.7(8) ?
    F2' C9' C8 . . 112.1(8) ?
    F1' C9' C8 . . 116.1(8) ?
    F2' C9' C10' . . 107.2(10) ?
    F1' C9' C10' . . 112.4(9) ?
    C8 C9' C10' . . 100.9(7) ?
    F4 C10 F3 . . 106.5(2) ?
    F4 C10 C9 . . 112.6(3) ?
    F3 C10 C9 . . 110.1(3) ?
    F4 C10 C11 . . 114.1(3) ?
    F3 C10 C11 . . 110.1(2) ?
    C9 C10 C11 . . 103.5(2) ?
    F3' C10' F4' . . 108.1(9) ?
    F3' C10' C9' . . 111.9(11) ?
    F4' C10' C9' . . 112.7(11) ?
    F3' C10' C11' . . 109.3(11) ?
    F4' C10' C11' . . 111.1(11) ?
    C9' C10' C11' . . 103.7(9) ?
    F5 C11 F6 . . 105.7(2) ?
    F5 C11 C12 . . 113.2(2) ?
    F6 C11 C12 . . 112.9(2) ?
    F5 C11 C10 . . 110.8(2) ?
    F6 C11 C10 . . 110.0(3) ?
    C12 C11 C10 . . 104.2(2) ?
    F6' C11' F5' . . 107.9(9) ?
    F6' C11' C12 . . 109.1(11) ?
    F5' C11' C12 . . 110.4(9) ?
    F6' C11' C10' . . 110.9(12) ?
    F5' C11' C10' . . 113.1(11) ?
    C12 C11' C10' . . 105.4(8) ?
    C16 S1 C15 . . 93.21(9) ?
    C1 O1 C7 . . 118.22(18) ?
    O1 C1 C2 . . 123.8(2) ?
    O1 C1 C6 . . 116.66(17) ?
    C2 C1 C6 . . 119.5(2) ?
    C3 C2 C1 . . 120.0(2) ?
    C3 C2 H2 . . 120.0 ?
    C1 C2 H2 . . 120.0 ?
    C4 C3 C2 . . 121.2(2) ?
    C4 C3 H3 . . 119.4 ?
    C2 C3 H3 . . 119.4 ?
    C3 C4 C5 . . 119.2(2) ?
    C3 C4 H4 . . 120.4 ?
    C5 C4 H4 . . 120.4 ?
    C4 C5 C6 . . 121.3(2) ?
    C4 C5 H5 . . 119.4 ?
    C6 C5 H5 . . 119.4 ?
    C5 C6 C1 . . 118.77(18) ?
    C5 C6 C8 . . 120.66(18) ?
    C1 C6 C8 . . 120.53(17) ?
    O1 C7 H7A . . 109.5 ?
    O1 C7 H7B . . 109.5 ?
    H7A C7 H7B . . 109.5 ?
    O1 C7 H7C . . 109.5 ?
    H7A C7 H7C . . 109.5 ?
    H7B C7 H7C . . 109.5 ?
    C12 C8 C6 . . 129.26(18) ?
    C12 C8 C9' . . 114.1(5) ?
    C6 C8 C9' . . 115.9(5) ?
    C12 C8 C9 . . 109.6(2) ?
    C6 C8 C9 . . 120.8(2) ?
    C8 C12 C13 . . 129.51(17) ?
    C8 C12 C11' . . 106.6(6) ?
    C13 C12 C11' . . 123.3(6) ?
    C8 C12 C11 . . 111.5(2) ?
    C13 C12 C11 . . 118.97(19) ?
    C16 C13 C14 . . 112.60(17) ?
    C16 C13 C12 . . 124.45(17) ?
    C14 C13 C12 . . 122.85(16) ?
    C15 C14 C13 . . 113.91(17) ?
    C15 C14 H14 . . 123.0 ?
    C13 C14 H14 . . 123.0 ?
    C14 C15 C18 . . 129.71(18) ?
    C14 C15 S1 . . 109.86(15) ?
    C18 C15 S1 . . 120.42(15) ?
    C13 C16 C17 . . 129.94(19) ?
    C13 C16 S1 . . 110.41(15) ?
    C17 C16 S1 . . 119.58(16) ?
    C16 C17 H17A . . 109.5 ?
    C16 C17 H17B . . 109.5 ?
    H17A C17 H17B . . 109.5 ?
    C16 C17 H17C . . 109.5 ?
    H17A C17 H17C . . 109.5 ?
    H17B C17 H17C . . 109.5 ?
    C19 C18 C23 . . 118.1(2) ?
    C19 C18 C15 . . 121.50(19) ?
    C23 C18 C15 . . 120.39(18) ?
    C20 C19 C18 . . 120.6(2) ?
    C20 C19 H19 . . 119.7 ?
    C18 C19 H19 . . 119.7 ?
    C21 C20 C19 . . 121.2(2) ?
    C21 C20 H20 . . 119.4 ?
    C19 C20 H20 . . 119.4 ?
    C20 C21 C22 . . 118.6(2) ?
    C20 C21 H21 . . 120.7 ?
    C22 C21 H21 . . 120.7 ?
    C23 C22 C21 . . 122.0(2) ?
    C23 C22 Cl1 . . 118.70(18) ?
    C21 C22 Cl1 . . 119.34(18) ?
    C22 C23 C18 . . 119.6(2) ?
    C22 C23 H23 . . 120.2 ?
    C18 C23 H23 . . 120.2 ?
loop_
    _geom_torsion_atom_site_label_1
    _geom_torsion_atom_site_label_2
    _geom_torsion_atom_site_label_3
    _geom_torsion_atom_site_label_4
    _geom_torsion_site_symmetry_1
    _geom_torsion_site_symmetry_2
    _geom_torsion_site_symmetry_3
    _geom_torsion_site_symmetry_4
    _geom_torsion
    _geom_torsion_publ_flag
    F1 C9 C10 F4 . . . . -89.8(3) ?
    F2 C9 C10 F4 . . . . 26.7(4) ?
    C8 C9 C10 F4 . . . . 147.5(3) ?
    F1 C9 C10 F3 . . . . 28.9(4) ?
    F2 C9 C10 F3 . . . . 145.4(3) ?
    C8 C9 C10 F3 . . . . -93.8(3) ?
    F1 C9 C10 C11 . . . . 146.6(3) ?
    F2 C9 C10 C11 . . . . -96.9(3) ?
    C8 C9 C10 C11 . . . . 23.8(3) ?
    F2' C9' C10' F3' . . . . 95.5(11) ?
    F1' C9' C10' F3' . . . . -22.6(13) ?
    C8 C9' C10' F3' . . . . -147.0(10) ?
    F2' C9' C10' F4' . . . . -26.6(13) ?
    F1' C9' C10' F4' . . . . -144.7(9) ?
    C8 C9' C10' F4' . . . . 90.9(11) ?
    F2' C9' C10' C11' . . . . -146.8(9) ?
    F1' C9' C10' C11' . . . . 95.0(10) ?
    C8 C9' C10' C11' . . . . -29.3(10) ?
    F4 C10 C11 F5 . . . . 92.5(3) ?
    F3 C10 C11 F5 . . . . -27.2(3) ?
    C9 C10 C11 F5 . . . . -144.9(2) ?
    F4 C10 C11 F6 . . . . -24.1(3) ?
    F3 C10 C11 F6 . . . . -143.8(3) ?
    C9 C10 C11 F6 . . . . 98.5(3) ?
    F4 C10 C11 C12 . . . . -145.4(2) ?
    F3 C10 C11 C12 . . . . 94.9(3) ?
    C9 C10 C11 C12 . . . . -22.8(3) ?
    F3' C10' C11' F6' . . . . -95.1(13) ?
    F4' C10' C11' F6' . . . . 24.1(13) ?
    C9' C10' C11' F6' . . . . 145.4(10) ?
    F3' C10' C11' F5' . . . . 26.3(13) ?
    F4' C10' C11' F5' . . . . 145.5(10) ?
    C9' C10' C11' F5' . . . . -93.2(10) ?
    F3' C10' C11' C12 . . . . 146.9(10) ?
    F4' C10' C11' C12 . . . . -93.8(11) ?
    C9' C10' C11' C12 . . . . 27.4(12) ?
    C7 O1 C1 C2 . . . . 28.8(3) ?
    C7 O1 C1 C6 . . . . -151.1(2) ?
    O1 C1 C2 C3 . . . . -179.1(2) ?
    C6 C1 C2 C3 . . . . 0.8(4) ?
    C1 C2 C3 C4 . . . . 0.3(4) ?
    C2 C3 C4 C5 . . . . -0.6(4) ?
    C3 C4 C5 C6 . . . . -0.2(3) ?
    C4 C5 C6 C1 . . . . 1.3(3) ?
    C4 C5 C6 C8 . . . . 179.1(2) ?
    O1 C1 C6 C5 . . . . 178.30(19) ?
    C2 C1 C6 C5 . . . . -1.6(3) ?
    O1 C1 C6 C8 . . . . 0.5(3) ?
    C2 C1 C6 C8 . . . . -179.4(2) ?
    C5 C6 C8 C12 . . . . 120.1(2) ?
    C1 C6 C8 C12 . . . . -62.1(3) ?
    C5 C6 C8 C9' . . . . -49.3(5) ?
    C1 C6 C8 C9' . . . . 128.5(5) ?
    C5 C6 C8 C9 . . . . -67.4(3) ?
    C1 C6 C8 C9 . . . . 110.4(2) ?
    F2' C9' C8 C12 . . . . 137.0(8) ?
    F1' C9' C8 C12 . . . . -98.6(9) ?
    C10' C9' C8 C12 . . . . 23.2(8) ?
    F2' C9' C8 C6 . . . . -52.0(10) ?
    F1' C9' C8 C6 . . . . 72.5(10) ?
    C10' C9' C8 C6 . . . . -165.8(6) ?
    F2' C9' C8 C9 . . . . 59.4(16) ?
    F1' C9' C8 C9 . . . . -176(3) ?
    C10' C9' C8 C9 . . . . -54.4(18) ?
    F1 C9 C8 C12 . . . . -138.6(3) ?
    F2 C9 C8 C12 . . . . 103.1(3) ?
    C10 C9 C8 C12 . . . . -16.4(3) ?
    F1 C9 C8 C6 . . . . 47.6(4) ?
    F2 C9 C8 C6 . . . . -70.7(3) ?
    C10 C9 C8 C6 . . . . 169.7(2) ?
    F1 C9 C8 C9' . . . . -29.7(18) ?
    F2 C9 C8 C9' . . . . -148(2) ?
    C10 C9 C8 C9' . . . . 92(2) ?
    C6 C8 C12 C13 . . . . -4.6(3) ?
    C9' C8 C12 C13 . . . . 165.0(5) ?
    C9 C8 C12 C13 . . . . -177.7(2) ?
    C6 C8 C12 C11' . . . . -175.7(6) ?
    C9' C8 C12 C11' . . . . -6.1(7) ?
    C9 C8 C12 C11' . . . . 11.2(6) ?
    C6 C8 C12 C11 . . . . 174.6(2) ?
    C9' C8 C12 C11 . . . . -15.8(5) ?
    C9 C8 C12 C11 . . . . 1.5(3) ?
    F6' C11' C12 C8 . . . . -132.9(9) ?
    F5' C11' C12 C8 . . . . 108.7(10) ?
    C10' C11' C12 C8 . . . . -13.7(10) ?
    F6' C11' C12 C13 . . . . 55.3(12) ?
    F5' C11' C12 C13 . . . . -63.1(12) ?
    C10' C11' C12 C13 . . . . 174.5(6) ?
    F6' C11' C12 C11 . . . . -13(3) ?
    F5' C11' C12 C11 . . . . -131(4) ?
    C10' C11' C12 C11 . . . . 106(4) ?
    F5 C11 C12 C8 . . . . 134.4(2) ?
    F6 C11 C12 C8 . . . . -105.5(3) ?
    C10 C11 C12 C8 . . . . 13.9(3) ?
    F5 C11 C12 C13 . . . . -46.3(3) ?
    F6 C11 C12 C13 . . . . 73.8(3) ?
    C10 C11 C12 C13 . . . . -166.80(19) ?
    F5 C11 C12 C11' . . . . 71(4) ?
    F6 C11 C12 C11' . . . . -169(4) ?
    C10 C11 C12 C11' . . . . -49(4) ?
    C8 C12 C13 C16 . . . . -52.8(3) ?
    C11' C12 C13 C16 . . . . 117.0(7) ?
    C11 C12 C13 C16 . . . . 128.1(2) ?
    C8 C12 C13 C14 . . . . 131.0(2) ?
    C11' C12 C13 C14 . . . . -59.2(7) ?
    C11 C12 C13 C14 . . . . -48.2(3) ?
    C16 C13 C14 C15 . . . . 0.6(2) ?
    C12 C13 C14 C15 . . . . 177.27(17) ?
    C13 C14 C15 C18 . . . . 178.83(18) ?
    C13 C14 C15 S1 . . . . -0.5(2) ?
    C16 S1 C15 C14 . . . . 0.21(16) ?
    C16 S1 C15 C18 . . . . -179.19(16) ?
    C14 C13 C16 C17 . . . . 176.5(2) ?
    C12 C13 C16 C17 . . . . -0.1(3) ?
    C14 C13 C16 S1 . . . . -0.4(2) ?
    C12 C13 C16 S1 . . . . -177.03(14) ?
    C15 S1 C16 C13 . . . . 0.14(16) ?
    C15 S1 C16 C17 . . . . -177.15(18) ?
    C14 C15 C18 C19 . . . . -171.0(2) ?
    S1 C15 C18 C19 . . . . 8.3(3) ?
    C14 C15 C18 C23 . . . . 8.5(3) ?
    S1 C15 C18 C23 . . . . -172.26(16) ?
    C23 C18 C19 C20 . . . . -0.8(4) ?
    C15 C18 C19 C20 . . . . 178.7(2) ?
    C18 C19 C20 C21 . . . . 0.9(4) ?
    C19 C20 C21 C22 . . . . -0.2(4) ?
    C20 C21 C22 C23 . . . . -0.6(4) ?
    C20 C21 C22 Cl1 . . . . 179.5(2) ?
    C21 C22 C23 C18 . . . . 0.6(3) ?
    Cl1 C22 C23 C18 . . . . -179.50(17) ?
    C19 C18 C23 C22 . . . . 0.1(3) ?
    C15 C18 C23 C22 . . . . -179.40(19) ?
data_global
_journal_date_recd_electronic     2009-04-11
_journal_date_accepted     2009-04-14
_journal_name_full     'Acta Crystallographica, Section E'
_journal_year     2009
_journal_volume     65
_journal_issue      5
_journal_page_first     o1105
_journal_page_last     o1105
_journal_paper_category     QO
_journal_coeditor_code     NG2571
_publ_contact_author_name     'Congbin, Fan'
_publ_contact_author_address
;
Jiangxi Key Laboratory of Organic Chemistry
Jiangxi Science and Technology Normal University
Nanchang 330013
People's Republic of China
;
_publ_contact_author_email     congbinfan@yahoo.com.cn
_publ_contact_author_fax     '086 791 3826894'
_publ_contact_author_phone     '086 791 3805183'
_publ_section_title
;\
1-[5-(3-Chlorophenyl)-2-methyl-3-thienyl]-3,3,4,4,5,5-\
hexafluoro-2-(2-methoxyphenyl)cyclopent-1-ene:a new photochromic compound
;
loop_
    _publ_author_name
    _publ_author_address
    'Congbin Fan'
;
Jiangxi Key Laboratory of Organic Chemistry
Jiangxi Science and Technology Normal University
Nanchang 330013
People's Republic of China
;
    'Weijun Liu'
;
Jiangxi Key Laboratory of Organic Chemistry
Jiangxi Science and Technology Normal University
Nanchang 330013
People's Republic of China
;
    'Gang Liu'
;
Jiangxi Key Laboratory of Organic Chemistry
Jiangxi Science and Technology Normal University
Nanchang 330013
People's Republic of China
;
    'Tianshe Yang'
;
Jiangxi Key Laboratory of Organic Chemistry
Jiangxi Science and Technology Normal University
Nanchang 330013
People's Republic of China
;
