# Supplementary material for: 1-[5-(3-Chloro­phen­yl)-2-methyl-3-thi­en­yl]-3,3,4,4,5,5-hexa­fluoro-2-(2-methoxy­phen­yl)­cyclo­pent-1-ene
Source: Acta Crystallogr Sect E Struct Rep Online. 2009 Apr 25;65(Pt 5):o1105. doi: 10.1107/S1600536809013993 (PMC2977783; doi:10.1107/S1600536809013993)
Supplement: Supplementary file 2 [file e-65-o1105-Isup2.hkl]

# 
# h,k,l, Fc-squared, Fo-squared, sigma(Fo-squared) and status flag 
# 
data_I
_shelx_title ' B in P-1' 
_shelx_refln_list_code          4 
_shelx_F_calc_maximum      141.58 
_exptl_crystal_F_000       496.00 
_reflns_d_resolution_high  0.8255 
 
loop_ 
 _symmetry_equiv_pos_as_xyz 
 'x, y, z' 
 '-x, -y, -z' 
 
_cell_length_a     9.4057 
_cell_length_b    10.2900 
_cell_length_c    11.9548 
_cell_angle_alpha  83.529 
_cell_angle_beta   71.564 
_cell_angle_gamma  80.639 
 
_shelx_F_squared_multiplier     1.000 
 
loop_ 
 _refln_index_h 
 _refln_index_k 
 _refln_index_l 
 _refln_F_squared_calc 
 _refln_F_squared_meas 
 _refln_F_squared_sigma 
 _refln_observed_status 
   2   0   0      375.22      349.29      2.62 o 
   3   0   0     2534.82     2522.98     28.11 o 
   4   0   0       66.34       68.52      1.03 o 
   5   0   0      461.55      431.09      3.69 o 
   6   0   0       18.73       22.69      0.80 o 
   7   0   0        0.21        1.53      0.46 o 
   8   0   0       52.57       47.09      1.26 o 
   9   0   0       56.52       56.97      1.83 o 
  -9   1   0        1.29        2.97      1.14 o 
  -8   1   0       15.62       14.77      1.38 o 
  -7   1   0      154.25      154.54      2.13 o 
  -6   1   0      133.69      131.24      1.80 o 
  -5   1   0       15.76       21.30      0.71 o 
  -4   1   0      742.84      739.97      5.52 o 
  -3   1   0      834.86      802.28      5.73 o 
  -2   1   0       84.90       88.21      1.14 o 
  -1   1   0     1654.93     1759.25     29.26 o 
   1   1   0     1301.11     1358.18     13.43 o 
   2   1   0     4242.10     4354.81     36.35 o 
   3   1   0       13.59       22.04      0.55 o 
   4   1   0      634.79      657.09      4.95 o 
   5   1   0      354.71      349.78      3.14 o 
   6   1   0       92.84       88.30      1.43 o 
   7   1   0      140.64      155.49      2.11 o 
   8   1   0       55.70       54.93      1.35 o 
   9   1   0       19.65       15.87      1.13 o 
  10   1   0        0.59       -0.02      0.68 o 
 -10   2   0        0.48        1.21      1.27 o 
  -9   2   0       72.26       79.81      3.35 o 
  -8   2   0        6.96        6.89      0.84 o 
  -7   2   0      453.04      430.02      4.14 o 
  -6   2   0      204.11      213.53      2.46 o 
  -5   2   0      198.24      165.66      1.95 o 
  -4   2   0       27.67       44.71      0.88 o 
  -3   2   0      309.11      335.92      2.81 o 
  -2   2   0     1047.04      980.20      6.78 o 
  -1   2   0      340.53      330.17      2.52 o 
   0   2   0       13.49       17.12      0.70 o 
   1   2   0     1269.76     1388.45     13.89 o 
   2   2   0     4068.98     4248.01     55.16 o 
   3   2   0       15.55       12.19      0.43 o 
   4   2   0      117.01      104.78      1.28 o 
   5   2   0       97.19       99.27      1.37 o 
   6   2   0       28.67       30.27      1.00 o 
   7   2   0      179.84      158.81      2.09 o 
   8   2   0        0.52        0.19      1.14 o 
   9   2   0       58.10       51.20      2.88 o 
  10   2   0       14.50       13.78      1.23 o 
 -10   3   0        3.60        3.60      1.53 o 
  -9   3   0        0.00        0.62      1.15 o 
  -8   3   0       49.89       61.26      2.86 o 
  -7   3   0      167.11      172.09      3.00 o 
  -6   3   0       87.40       86.66      1.54 o 
  -5   3   0      373.84      365.58      3.41 o 
  -4   3   0      151.08      162.81      1.87 o 
  -3   3   0      496.71      588.12      7.92 o 
  -2   3   0        0.00       -0.31      0.21 o 
  -1   3   0       29.80       23.66      0.85 o 
   0   3   0     1806.82     1850.01     16.90 o 
   1   3   0        2.03        1.54      0.39 o 
   2   3   0     5525.98     5328.12     36.85 o 
   3   3   0        3.75        3.95      0.38 o 
   4   3   0        0.54        1.41      0.40 o 
   5   3   0        0.16       -0.26      0.25 o 
   6   3   0        5.07        9.02      0.80 o 
   7   3   0        1.37        2.15      0.48 o 
   8   3   0        9.49        6.94      0.90 o 
   9   3   0       39.89       45.87      1.47 o 
  10   3   0       22.49       22.91      1.28 o 
  -9   4   0        0.94        1.85      1.21 o 
  -8   4   0        6.23        6.28      1.40 o 
  -7   4   0       15.63       16.80      1.11 o 
  -6   4   0        5.94        4.90      0.75 o 
  -5   4   0        8.51        4.82      0.80 o 
  -4   4   0      381.27      400.14      3.57 o 
  -3   4   0      243.63      265.33      4.05 o 
  -2   4   0        1.29        0.61      0.26 o 
  -1   4   0       95.60       98.82      1.23 o 
   0   4   0      682.11      633.66      4.70 o 
   1   4   0      407.19      366.31      3.53 o 
   2   4   0     6821.42     7010.03     47.21 o 
   3   4   0       33.98       62.15      1.60 o 
   4   4   0        4.74        3.45      0.42 o 
   5   4   0      130.09      136.95      1.91 o 
   6   4   0       11.17       14.78      0.78 o 
   7   4   0        3.85        3.95      0.63 o 
   8   4   0       36.59       37.97      1.30 o 
   9   4   0       73.77       82.24      1.92 o 
  10   4   0        0.11        0.15      0.59 o 
  -9   5   0        4.04        4.98      1.61 o 
  -8   5   0       30.86       31.15      2.31 o 
  -7   5   0       41.00       41.09      1.61 o 
  -6   5   0       16.58       14.26      1.05 o 
  -5   5   0       11.92       12.16      0.92 o 
  -4   5   0       36.73       39.89      1.00 o 
  -3   5   0       21.68       19.10      0.73 o 
  -2   5   0       51.46       55.47      1.03 o 
  -1   5   0      207.99      172.48      1.87 o 
   0   5   0       88.41       88.74      1.38 o 
   1   5   0      343.89      404.68      3.36 o 
   2   5   0     1014.96     1035.14     11.88 o 
   3   5   0       30.17       34.69      1.19 o 
   4   5   0       49.14       50.28      1.40 o 
   5   5   0       42.19       46.64      1.18 o 
   6   5   0        7.35        8.84      0.73 o 
   7   5   0        4.84        9.73      0.75 o 
   8   5   0        0.12       -0.45      0.49 o 
   9   5   0       40.34       44.28      1.48 o 
  10   5   0        6.26        4.21      0.74 o 
  -8   6   0        9.51        7.14      1.50 o 
  -7   6   0       98.53       94.63      3.71 o 
  -6   6   0       47.02       45.45      1.67 o 
  -5   6   0        0.41        0.18      0.57 o 
  -4   6   0      478.79      496.70      6.03 o 
  -3   6   0      115.35      117.11      1.68 o 
  -2   6   0        1.83        3.68      0.73 o 
  -1   6   0      724.65      775.13      8.44 o 
   0   6   0      310.39      296.86      2.84 o 
   1   6   0      502.10      487.04      4.13 o 
   2   6   0      218.71      245.04      2.40 o 
   3   6   0        4.68        4.86      0.59 o 
   4   6   0       96.09       99.51      2.91 o 
   5   6   0      137.81      125.20      2.43 o 
   6   6   0        7.14        3.92      1.03 o 
   7   6   0       33.40       34.03      1.51 o 
   8   6   0       31.20       34.10      1.62 o 
   9   6   0        5.18        8.14      1.00 o 
  10   6   0       12.17       10.98      1.24 o 
  -8   7   0       11.72       12.91      1.85 o 
  -7   7   0       32.72       39.52      2.63 o 
  -6   7   0       20.13       18.80      1.25 o 
  -5   7   0      260.03      257.22      3.96 o 
  -4   7   0       30.93       30.38      2.56 o 
  -3   7   0      342.28      330.23      8.28 o 
  -2   7   0      781.81      780.94      6.34 o 
  -1   7   0      475.12      466.49      4.15 o 
   0   7   0      363.70      379.05      3.53 o 
   1   7   0        2.28        5.17      0.46 o 
   2   7   0       59.16       62.50      3.21 o 
   3   7   0       58.61       71.01      1.75 o 
   4   7   0        6.53        2.88      0.63 o 
   5   7   0      377.23      383.52      4.97 o 
   6   7   0       12.40       17.08      1.17 o 
   7   7   0       41.35       32.72      2.51 o 
   8   7   0       23.06       22.44      1.38 o 
   9   7   0        2.26        2.73      0.89 o 
  -7   8   0        0.02       -0.11      1.06 o 
  -6   8   0       76.52       85.36      3.54 o 
  -5   8   0        3.48        1.73      0.79 o 
  -4   8   0       36.21       34.02      1.50 o 
  -3   8   0       77.66       71.74      5.67 o 
  -2   8   0       47.15       50.22      1.67 o 
  -1   8   0       29.07       33.97      1.08 o 
   0   8   0        8.49        7.81      0.58 o 
   1   8   0      129.32      121.91      2.35 o 
   2   8   0       15.60       13.46      0.93 o 
   3   8   0      226.39      226.72      3.51 o 
   4   8   0       21.79       24.06      1.97 o 
   5   8   0       20.60       16.68      1.11 o 
   6   8   0       10.83       10.76      1.02 o 
   7   8   0       46.00       39.81      1.71 o 
   8   8   0        0.00       -0.28      0.73 o 
   9   8   0        5.72        6.40      1.30 o 
  -6   9   0        6.49        7.00      1.48 o 
  -5   9   0        4.54        3.37      0.87 o 
  -4   9   0        3.32        2.26      1.54 o 
  -3   9   0       46.69       42.75      1.62 o 
  -2   9   0      176.02      175.27      3.14 o 
  -1   9   0      533.82      520.08      6.09 o 
   0   9   0       49.21       54.94      1.46 o 
   1   9   0       11.33       12.36      1.01 o 
   2   9   0      131.99      124.59      2.58 o 
   3   9   0       12.82       10.44      0.94 o 
   4   9   0       46.45       39.02      1.61 o 
   5   9   0       37.80       39.88      1.70 o 
   6   9   0        1.09        2.38      0.81 o 
   7   9   0       36.81       33.21      1.71 o 
   8   9   0        0.54        0.86      1.07 o 
  -5  10   0        1.81        3.92      1.32 o 
  -4  10   0       14.86       15.99      1.25 o 
  -3  10   0        4.02        6.37      0.92 o 
  -2  10   0        0.01        0.58      0.85 o 
  -1  10   0       18.09       15.92      1.67 o 
   0  10   0      218.63      218.22      5.32 o 
   1  10   0      231.85      239.71      3.82 o 
   2  10   0       44.07       45.78      1.75 o 
   3  10   0        6.00        3.59      0.78 o 
   4  10   0        4.99        6.81      1.77 o 
   5  10   0        1.69        1.55      0.81 o 
   6  10   0        6.64       10.02      2.59 o 
   7  10   0        7.05        6.66      1.06 o 
  -3  11   0        1.05        1.40      0.78 o 
  -2  11   0       41.76       38.76      2.40 o 
  -1  11   0        0.01        0.68      1.04 o 
   0  11   0       33.59       47.54      2.71 o 
   1  11   0      113.04      108.14      3.94 o 
   2  11   0       14.40       21.22      2.06 o 
   3  11   0       10.54       14.62      3.42 o 
   4  11   0       20.24       17.84      1.30 o 
   5  11   0        7.63        6.28      1.01 o 
   6  11   0        1.94        2.26      1.02 o 
  -1  12   0        0.00        1.17      1.10 o 
   0  12   0        9.17        5.89      1.40 o 
   1  12   0        0.26       -1.08      0.93 o 
   2  12   0        1.48        1.97      1.31 o 
   3  12   0        1.91        2.16      1.27 o 
   4  12   0        0.09        0.53      0.83 o 
  -3 -12   1        1.25        2.13      0.98 o 
  -2 -12   1        7.09        7.78      1.57 o 
  -1 -12   1       17.16       22.67      2.20 o 
   0 -12   1        3.97        0.93      1.19 o 
   1 -12   1       14.29       18.66      1.97 o 
  -5 -11   1       14.83       18.01      1.47 o 
  -4 -11   1        0.01       -0.13      0.72 o 
  -3 -11   1       40.01       42.32      1.85 o 
  -2 -11   1        0.27       -0.34      0.71 o 
  -1 -11   1        0.35        0.32      1.08 o 
   0 -11   1       40.84       39.29      2.48 o 
   1 -11   1        4.57        6.19      1.32 o 
   2 -11   1        5.44        7.14      1.42 o 
   3 -11   1        0.93        0.47      0.70 o 
  -7 -10   1        7.93        9.23      1.21 o 
  -6 -10   1       24.11       22.31      1.50 o 
  -5 -10   1       23.78       23.37      1.50 o 
  -4 -10   1        2.00        1.46      0.74 o 
  -3 -10   1       10.92       10.88      1.04 o 
  -2 -10   1       31.49       27.28      1.48 o 
  -1 -10   1        4.19        1.37      0.74 o 
   0 -10   1       10.83       11.62      1.48 o 
   1 -10   1       18.94       20.23      1.80 o 
   2 -10   1       19.87       26.05      1.36 o 
   3 -10   1       18.27       18.68      1.24 o 
   4 -10   1       29.38       32.50      2.31 o 
   5 -10   1       24.66       26.29      2.23 o 
  -8  -9   1        3.75        4.47      1.01 o 
  -7  -9   1        7.18        9.74      1.52 o 
  -6  -9   1       24.41       20.95      1.63 o 
  -5  -9   1       18.94       12.42      2.95 o 
  -4  -9   1       16.60       14.19      1.08 o 
  -3  -9   1        5.61        6.03      0.82 o 
  -2  -9   1       38.75       40.03      1.58 o 
  -1  -9   1       66.87       69.38      2.91 o 
   0  -9   1      107.67      105.83      2.38 o 
   1  -9   1        0.01       -0.31      0.46 o 
   2  -9   1        4.63        6.24      1.11 o 
   3  -9   1       38.06       39.37      1.57 o 
   4  -9   1       93.05       96.68      3.52 o 
   5  -9   1        0.01        0.72      1.06 o 
   6  -9   1        7.81        8.93      1.57 o 
  -8  -8   1        2.09        2.00      0.83 o 
  -7  -8   1        3.32        0.26      0.75 o 
  -6  -8   1       13.67       11.05      1.13 o 
  -5  -8   1       14.01       14.45      1.56 o 
  -4  -8   1      127.02      142.32      2.84 o 
  -3  -8   1      225.10      185.83      3.17 o 
  -2  -8   1       12.94       10.99      1.59 o 
  -1  -8   1       10.82       13.20      0.94 o 
   0  -8   1       88.02       78.50      1.48 o 
   1  -8   1      919.96      963.13      7.60 o 
   2  -8   1      212.62      207.86      2.60 o 
   3  -8   1        0.52        0.33      0.57 o 
   4  -8   1        2.72        1.69      0.70 o 
   5  -8   1       28.21       24.77      1.93 o 
   6  -8   1       29.75       38.63      2.46 o 
   7  -8   1        6.08        5.39      1.44 o 
  -9  -7   1        8.33        9.08      1.14 o 
  -8  -7   1        3.93        3.14      0.87 o 
  -7  -7   1        2.49        1.81      0.76 o 
  -6  -7   1        1.01        1.25      0.65 o 
  -5  -7   1       13.55       11.36      0.97 o 
  -4  -7   1       84.82       92.57      2.17 o 
  -3  -7   1      296.45      298.41      4.04 o 
  -2  -7   1      127.13      139.53      2.48 o 
  -1  -7   1       36.03       40.97      1.36 o 
   0  -7   1      150.41      134.11      1.82 o 
   1  -7   1      217.06      201.53      2.94 o 
   2  -7   1      127.90      138.44      1.97 o 
   3  -7   1      520.06      502.37      4.59 o 
   4  -7   1        0.00       -0.31      0.50 o 
   5  -7   1      101.25       94.95      2.26 o 
   6  -7   1       12.72       11.90      1.55 o 
   7  -7   1       10.91       12.96      1.63 o 
   8  -7   1       16.45       18.17      2.16 o 
  -9  -6   1        0.00        0.11      0.76 o 
  -8  -6   1       35.12       42.29      2.15 o 
  -7  -6   1       88.26       79.82      2.19 o 
  -6  -6   1      228.62      235.80      3.76 o 
  -5  -6   1       36.17       35.89      1.42 o 
  -4  -6   1       14.37       15.72      0.97 o 
  -3  -6   1       83.45       73.79      1.71 o 
  -2  -6   1      126.78      121.74      2.52 o 
  -1  -6   1      934.33      930.36      6.92 o 
   0  -6   1       97.95      104.18      1.46 o 
   1  -6   1      516.42      494.01      4.57 o 
   2  -6   1      418.41      421.43      3.79 o 
   3  -6   1        0.37        2.62      0.46 o 
   4  -6   1      309.36      287.84      3.07 o 
   5  -6   1       49.45       40.64      1.45 o 
   6  -6   1        1.51        1.99      1.00 o 
   7  -6   1        0.32       -0.78      0.95 o 
   8  -6   1       36.12       39.63      2.65 o 
 -10  -5   1        0.47        0.54      0.83 o 
  -9  -5   1        0.08       -0.91      0.67 o 
  -8  -5   1       80.01       84.92      2.34 o 
  -7  -5   1        6.52        5.84      0.87 o 
  -6  -5   1       18.39       17.57      1.14 o 
  -5  -5   1      128.25      133.82      2.47 o 
  -4  -5   1       37.77       32.58      1.18 o 
  -3  -5   1      528.21      460.71      5.91 o 
  -2  -5   1        0.64        0.93      0.24 o 
  -1  -5   1      115.79      113.37      1.38 o 
   0  -5   1       27.35       36.89      1.02 o 
   1  -5   1        5.77        4.57      0.39 o 
   2  -5   1       19.46       34.05      1.49 o 
   3  -5   1       93.08       77.54      1.29 o 
   4  -5   1        4.85        2.82      0.43 o 
   5  -5   1      141.65      139.82      1.99 o 
   6  -5   1        8.25        8.15      0.85 o 
   7  -5   1        1.77        1.46      1.02 o 
   8  -5   1       21.35       17.68      1.93 o 
   9  -5   1        5.47        4.50      1.59 o 
 -10  -4   1        0.02        0.97      0.82 o 
  -9  -4   1        4.18        5.47      0.77 o 
  -8  -4   1       87.14       91.87      2.28 o 
  -7  -4   1      111.22      121.40      2.08 o 
  -6  -4   1      467.40      465.67      4.48 o 
  -5  -4   1       39.44       37.85      1.67 o 
  -4  -4   1       38.28       32.71      1.14 o 
  -3  -4   1      671.11      661.05      6.47 o 
  -2  -4   1     2020.80     2051.40     20.30 o 
  -1  -4   1     1075.88     1075.70     11.99 o 
   0  -4   1       20.02       28.25      0.65 o 
   1  -4   1     1890.61     1939.27     13.06 o 
   2  -4   1      792.56      904.10      6.59 o 
   3  -4   1     1521.60     1632.32     12.52 o 
   4  -4   1       55.87       40.76      0.97 o 
   5  -4   1       76.12       79.63      1.38 o 
   6  -4   1      502.83      488.75      5.78 o 
   7  -4   1       64.09       59.81      2.71 o 
   8  -4   1        1.03       -0.25      0.97 o 
   9  -4   1       23.68       24.41      2.23 o 
 -10  -3   1        7.18        7.19      1.24 o 
  -9  -3   1       22.00       23.42      1.42 o 
  -8  -3   1       15.58       15.84      0.90 o 
  -7  -3   1       27.97       33.42      1.18 o 
  -6  -3   1      160.90      148.98      2.10 o 
  -5  -3   1       38.62       36.80      0.73 o 
  -4  -3   1      530.71      529.43      4.44 o 
  -3  -3   1      244.67      240.29      2.92 o 
  -2  -3   1      246.52      246.11      4.18 o 
  -1  -3   1       98.03      101.77      3.40 o 
   0  -3   1     3299.62     3163.39     21.81 o 
   1  -3   1        7.81        7.82      0.38 o 
   2  -3   1      273.31      281.15      2.44 o 
   3  -3   1      694.18      650.59      4.94 o 
   4  -3   1        2.01        1.91      0.37 o 
   5  -3   1      274.09      250.42      2.60 o 
   6  -3   1       37.48       43.97      1.55 o 
   7  -3   1       57.63       52.89      1.78 o 
   8  -3   1       96.71       88.65      3.44 o 
   9  -3   1        1.40       -0.36      1.10 o 
  10  -3   1       38.30       48.89      2.99 o 
 -10  -2   1        0.04       -0.49      0.57 o 
  -9  -2   1       98.20      101.64      2.05 o 
  -8  -2   1       20.61       21.72      1.03 o 
  -7  -2   1       96.63       93.25      1.70 o 
  -6  -2   1      374.68      380.19      5.65 o 
  -5  -2   1       25.37       25.96      0.66 o 
  -4  -2   1     1095.74     1074.49      6.65 o 
  -3  -2   1        1.55        3.59      0.47 o 
  -2  -2   1       35.50       52.41      1.42 o 
  -1  -2   1     4275.42     4009.24     37.71 o 
   0  -2   1      400.59      374.42      2.78 o 
   1  -2   1      383.14      425.14      3.15 o 
   2  -2   1     1215.57     1288.46      8.74 o 
   3  -2   1      794.65      839.61      6.03 o 
   4  -2   1      451.14      410.50      3.44 o 
   5  -2   1       12.75        9.89      0.54 o 
   6  -2   1       22.68       17.90      0.76 o 
   7  -2   1      258.34      267.85      3.01 o 
   8  -2   1      421.15      412.29      5.27 o 
   9  -2   1        4.80        3.92      1.21 o 
  10  -2   1       20.96       16.88      1.91 o 
 -10  -1   1        3.05        0.40      1.00 o 
  -9  -1   1        8.71       10.87      0.83 o 
  -8  -1   1        0.02       -0.33      0.67 o 
  -7  -1   1      133.46      130.00      1.91 o 
  -6  -1   1       12.69       16.13      0.82 o 
  -5  -1   1       58.76       58.99      1.08 o 
  -4  -1   1      399.86      381.85      3.23 o 
  -3  -1   1       83.09       96.91      1.12 o 
  -2  -1   1      117.25      139.41      1.13 o 
  -1  -1   1     1003.12     1028.99      8.52 o 
   0  -1   1     1303.95     1333.32     15.97 o 
   1  -1   1     9416.05     8986.77     83.93 o 
   2  -1   1      104.29       87.09      1.09 o 
   3  -1   1      396.32      366.93      2.92 o 
   4  -1   1      631.04      638.66      5.31 o 
   5  -1   1      242.85      249.92      2.46 o 
   6  -1   1      227.10      228.01      2.47 o 
   7  -1   1       19.68       25.91      0.95 o 
   8  -1   1        0.23       -0.96      0.64 o 
   9  -1   1        0.32       -0.54      0.63 o 
  10  -1   1       24.76       19.55      1.84 o 
  -9   0   1       25.27       28.01      2.03 o 
  -8   0   1       29.62       23.34      1.41 o 
  -7   0   1       43.36       49.99      1.23 o 
  -6   0   1       50.30       49.60      1.11 o 
  -5   0   1      263.52      259.17      2.59 o 
  -4   0   1       78.01       98.60      1.31 o 
  -3   0   1        4.34       10.50      0.43 o 
  -2   0   1     1689.65     1748.30     11.61 o 
  -1   0   1      851.61      911.14      7.57 o 
   1   0   1      101.48       91.18      1.02 o 
   2   0   1     8565.30     8178.91     54.77 o 
   3   0   1      374.12      340.31      3.56 o 
   4   0   1      743.51      785.51      7.84 o 
   5   0   1      134.39      145.02      2.48 o 
   6   0   1        4.48        5.52      0.59 o 
   7   0   1       50.18       48.37      1.56 o 
   8   0   1       17.26       17.75      1.50 o 
   9   0   1       20.78       21.75      1.24 o 
  10   0   1       14.35       17.62      1.80 o 
  -9   1   1       16.33       14.20      1.30 o 
  -8   1   1      189.07      190.02      3.20 o 
  -7   1   1        0.01       -0.99      0.66 o 
  -6   1   1      484.40      485.16      4.71 o 
  -5   1   1       71.40       59.06      2.05 o 
  -4   1   1     1177.46     1260.18      8.87 o 
  -3   1   1     2136.76     2138.98     14.25 o 
  -2   1   1      740.53      726.70      5.33 o 
  -1   1   1     1770.51     1756.57     14.58 o 
   0   1   1        1.60       -0.44      0.29 o 
   1   1   1     1405.52     1487.53     18.57 o 
   2   1   1       31.45       36.31      0.67 o 
   3   1   1        0.19        2.10      0.31 o 
   4   1   1     1088.03     1200.75      8.36 o 
   5   1   1       41.65       58.08      1.04 o 
   6   1   1      128.44      144.39      1.85 o 
   7   1   1       62.37       68.90      1.33 o 
   8   1   1       47.61       48.36      1.24 o 
   9   1   1        7.88        7.99      1.34 o 
  10   1   1       45.07       45.78      2.63 o 
  11   1   1        1.47       -0.79      1.08 o 
 -10   2   1        2.65        1.14      1.27 o 
  -9   2   1        1.42        1.01      0.71 o 
  -8   2   1       18.53       17.77      2.45 o 
  -7   2   1        5.73        4.08      0.74 o 
  -6   2   1        0.56        0.92      0.42 o 
  -5   2   1       77.31       73.51      1.28 o 
  -4   2   1        0.03        2.56      0.33 o 
  -3   2   1      912.13      888.42      9.71 o 
  -2   2   1      111.02      132.00      1.49 o 
  -1   2   1       50.47       51.57      0.94 o 
   0   2   1     2675.77     2681.42     32.88 o 
   1   2   1       73.53       72.28      0.79 o 
   2   2   1    19439.58    18669.13    152.84 o 
   3   2   1      391.75      404.39      5.36 o 
   4   2   1      653.60      699.37      5.97 o 
   5   2   1       98.36       84.38      1.24 o 
   6   2   1        5.86        8.28      0.58 o 
   7   2   1        2.58        4.42      0.52 o 
   8   2   1        3.08        1.40      0.62 o 
   9   2   1        5.96        6.12      0.86 o 
  10   2   1       13.21       11.83      1.67 o 
  11   2   1        0.06        0.49      0.82 o 
  -9   3   1        0.45       -0.74      1.06 o 
  -8   3   1      183.63      164.76      3.16 o 
  -7   3   1       35.31       43.66      1.61 o 
  -6   3   1       48.33       44.43      3.24 o 
  -5   3   1       18.95       13.57      0.67 o 
  -4   3   1      231.00      236.27      2.37 o 
  -3   3   1      213.51      225.28      2.49 o 
  -2   3   1      578.85      615.35      4.81 o 
  -1   3   1     1845.52     1853.93     12.74 o 
   0   3   1      800.20      821.66      7.00 o 
   1   3   1     1958.17     1967.93     13.18 o 
   2   3   1        0.43        2.79      0.22 o 
   3   3   1     2788.08     2892.45     21.65 o 
   4   3   1      230.05      223.51      2.13 o 
   5   3   1       19.25       22.58      0.68 o 
   6   3   1      292.52      295.87      2.92 o 
   7   3   1        3.36        3.00      0.62 o 
   8   3   1        1.36        1.39      0.61 o 
   9   3   1      148.20      166.46      3.16 o 
  10   3   1       39.60       32.48      1.87 o 
  -9   4   1        8.57       12.42      1.82 o 
  -8   4   1        0.04       -0.94      0.63 o 
  -7   4   1      243.54      236.18      3.78 o 
  -6   4   1      364.90      327.16      5.20 o 
  -5   4   1      515.24      514.92      8.37 o 
  -4   4   1        2.28        2.83      0.39 o 
  -3   4   1      406.67      412.43      3.49 o 
  -2   4   1      122.99      173.30      3.49 o 
  -1   4   1      585.91      555.68      4.24 o 
   0   4   1      314.79      310.89      2.62 o 
   1   4   1       81.13       89.97      1.11 o 
   2   4   1     1809.11     1893.91     14.08 o 
   3   4   1      423.76      406.71      4.80 o 
   4   4   1      252.65      271.32      2.58 o 
   5   4   1      329.78      315.12      2.57 o 
   6   4   1       50.38       61.41      1.33 o 
   7   4   1        8.70        5.56      0.64 o 
   8   4   1        6.23        9.24      0.81 o 
   9   4   1        2.33        1.18      0.59 o 
  10   4   1       18.34       21.38      1.50 o 
  -8   5   1       25.20       32.59      2.48 o 
  -7   5   1        6.07        3.76      0.83 o 
  -6   5   1      470.07      432.19      5.46 o 
  -5   5   1       70.91       64.02      1.76 o 
  -4   5   1      115.49      104.09      2.13 o 
  -3   5   1     1243.02     1216.53     11.08 o 
  -2   5   1        3.85        3.44      0.40 o 
  -1   5   1      448.17      405.64      3.42 o 
   0   5   1      590.00      606.70      4.69 o 
   1   5   1       35.03       35.87      0.81 o 
   2   5   1       43.27       47.52      0.89 o 
   3   5   1      539.78      544.30      5.09 o 
   4   5   1      321.22      307.69      2.46 o 
   5   5   1       11.53       12.77      0.69 o 
   6   5   1      712.98      709.67      7.50 o 
   7   5   1      215.26      205.85      2.77 o 
   8   5   1        1.94        2.50      0.61 o 
   9   5   1       43.63       41.15      2.19 o 
  10   5   1        0.09        0.51      0.65 o 
  -8   6   1        3.48        7.10      1.53 o 
  -7   6   1        3.76        5.12      0.87 o 
  -6   6   1       13.00       10.07      1.00 o 
  -5   6   1       27.50       23.89      1.28 o 
  -4   6   1      435.29      400.11      6.21 o 
  -3   6   1        4.02        7.76      2.41 o 
  -2   6   1      336.32      318.64      3.04 o 
  -1   6   1        0.02        0.56      0.51 o 
   0   6   1        7.99        8.96      0.49 o 
   1   6   1     1115.17     1126.23      8.47 o 
   2   6   1       13.68       15.23      1.88 o 
   3   6   1        2.64        4.67      0.37 o 
   4   6   1       28.70       30.30      1.17 o 
   5   6   1      139.93      139.40      2.08 o 
   6   6   1       33.21       26.62      1.07 o 
   7   6   1       25.03       26.22      1.10 o 
   8   6   1       50.24       46.58      1.48 o 
   9   6   1        7.42        5.68      0.80 o 
  10   6   1        1.49        2.36      0.73 o 
  -7   7   1        2.71        2.10      1.32 o 
  -6   7   1        0.97       -0.28      0.67 o 
  -5   7   1        8.39        7.17      1.14 o 
  -4   7   1        0.47        0.06      0.55 o 
  -3   7   1        6.49        6.75      0.79 o 
  -2   7   1       41.76       37.26      1.36 o 
  -1   7   1      191.11      200.71      2.32 o 
   0   7   1        6.20        6.93      0.51 o 
   1   7   1      194.87      187.50      2.61 o 
   2   7   1       14.95       16.90      0.69 o 
   3   7   1        1.39        2.12      0.65 o 
   4   7   1        8.83        9.38      0.80 o 
   5   7   1       13.06       13.03      0.98 o 
   6   7   1      211.55      211.05      5.00 o 
   7   7   1      114.69      101.48      2.47 o 
   8   7   1        3.83        5.20      0.89 o 
   9   7   1       12.49       12.94      1.18 o 
  -7   8   1        0.03        1.78      1.15 o 
  -6   8   1       45.13       47.11      1.87 o 
  -5   8   1       45.12       40.94      1.82 o 
  -4   8   1        3.60        4.02      0.82 o 
  -3   8   1       38.74       36.02      1.46 o 
  -2   8   1      311.69      286.79      7.19 o 
  -1   8   1       39.16       44.47      1.49 o 
   0   8   1       57.44       62.15      1.30 o 
   1   8   1      150.34      141.99      1.95 o 
   2   8   1       30.99       35.52      2.28 o 
   3   8   1       77.76       78.29      1.98 o 
   4   8   1       75.57       64.75      1.88 o 
   5   8   1        7.62        6.06      1.00 o 
   6   8   1        0.00       -0.66      1.40 o 
   7   8   1        8.44        7.62      1.41 o 
   8   8   1       29.89       35.98      1.67 o 
   9   8   1        5.32        2.45      1.45 o 
  -6   9   1        3.45        4.90      1.36 o 
  -5   9   1       32.54       32.61      1.67 o 
  -4   9   1        3.24        3.18      0.76 o 
  -3   9   1       39.68       36.63      1.59 o 
  -2   9   1       82.29       83.81      2.18 o 
  -1   9   1      343.25      353.32      4.73 o 
   0   9   1        1.92        1.31      0.81 o 
   1   9   1        1.65        2.82      1.11 o 
   2   9   1      205.09      221.92      3.50 o 
   3   9   1      190.12      181.76      3.93 o 
   4   9   1        0.86        0.06      0.64 o 
   5   9   1       78.88       76.89      2.17 o 
   6   9   1       19.89       16.85      1.24 o 
   7   9   1        0.02       -0.40      0.68 o 
   8   9   1       12.09       16.59      2.63 o 
  -4  10   1       46.27       56.29      2.03 o 
  -3  10   1        1.89        2.80      0.80 o 
  -2  10   1       15.43       13.68      1.28 o 
  -1  10   1       98.02      102.00      2.44 o 
   0  10   1       45.94       34.81      2.33 o 
   1  10   1       26.56       25.63      2.16 o 
   2  10   1        0.47        0.50      0.63 o 
   3  10   1       11.56        4.52      0.80 o 
   4  10   1       33.99       36.38      1.62 o 
   5  10   1       72.32       75.53      3.86 o 
   6  10   1        0.56        1.46      0.78 o 
   7  10   1       23.34       30.08      2.14 o 
  -3  11   1        0.15        0.12      0.76 o 
  -2  11   1       35.41       40.03      1.75 o 
  -1  11   1       35.07       30.24      2.18 o 
   0  11   1        7.55        5.26      1.27 o 
   1  11   1        2.18        2.42      1.14 o 
   2  11   1        8.07        6.28      1.38 o 
   3  11   1        0.95        0.12      0.68 o 
   4  11   1        0.89        0.09      0.70 o 
   5  11   1        0.03       -0.73      0.99 o 
   6  11   1        8.21        7.52      1.08 o 
  -1  12   1        5.81        7.12      1.48 o 
   0  12   1        8.94       12.17      1.76 o 
   1  12   1        0.02        0.19      1.06 o 
   2  12   1       17.75       24.91      2.31 o 
   3  12   1       27.93       25.19      2.31 o 
   4  12   1        3.46        2.37      1.25 o 
  -2 -12   2        5.50        5.89      1.00 o 
  -1 -12   2        0.04        1.42      1.17 o 
   0 -12   2        0.33       -1.31      1.08 o 
  -5 -11   2        0.55       -0.59      0.78 o 
  -4 -11   2       29.33       36.50      1.78 o 
  -3 -11   2       15.01       17.24      1.31 o 
  -2 -11   2        2.07        1.53      0.79 o 
  -1 -11   2       16.86       19.91      1.32 o 
   0 -11   2        4.21        4.69      1.29 o 
   1 -11   2        0.15        0.30      1.06 o 
   2 -11   2        5.06        5.05      1.25 o 
  -6 -10   2       34.90       44.78      2.05 o 
  -5 -10   2        4.40        3.98      0.89 o 
  -4 -10   2       49.07       39.92      1.74 o 
  -3 -10   2        5.28        4.07      0.85 o 
  -2 -10   2        0.05       -0.55      0.67 o 
  -1 -10   2       23.37       23.63      1.47 o 
   0 -10   2        0.02       -0.79      0.58 o 
   1 -10   2       79.99       79.51      3.12 o 
   2 -10   2        2.88        3.92      1.06 o 
   3 -10   2        4.22        3.00      2.20 o 
   4 -10   2        2.24        3.52      1.17 o 
   5 -10   2       59.71       64.50      3.27 o 
  -7  -9   2        0.32        1.19      0.87 o 
  -6  -9   2        4.34        6.64      1.00 o 
  -5  -9   2       11.75       11.68      1.08 o 
  -4  -9   2       20.35       15.29      1.20 o 
  -3  -9   2      163.17      159.28      3.11 o 
  -2  -9   2      326.92      297.95      4.38 o 
  -1  -9   2       16.44       16.06      2.81 o 
   0  -9   2       94.14      100.45      3.10 o 
   1  -9   2       56.72       53.92      1.73 o 
   2  -9   2      215.92      208.52      3.38 o 
   3  -9   2        9.76       10.90      0.95 o 
   4  -9   2       28.02       27.42      2.03 o 
   5  -9   2       14.15       12.93      1.67 o 
   6  -9   2        3.01        2.82      1.29 o 
  -8  -8   2        0.10        0.87      0.78 o 
  -7  -8   2        0.11        0.19      0.69 o 
  -6  -8   2       23.02       26.04      1.75 o 
  -5  -8   2        0.09       -0.26      0.61 o 
  -4  -8   2        3.25        6.28      0.85 o 
  -3  -8   2       11.55       17.76      1.15 o 
  -2  -8   2      184.87      198.32      3.27 o 
  -1  -8   2       18.81       14.67      1.95 o 
   0  -8   2        0.02       -0.87      1.27 o 
   1  -8   2      222.97      210.62      2.61 o 
   2  -8   2      139.81      128.64      2.25 o 
   3  -8   2       41.04       42.27      1.23 o 
   4  -8   2       57.35       50.56      1.67 o 
   5  -8   2       68.19       61.78      2.88 o 
   6  -8   2       68.88       70.48      3.26 o 
   7  -8   2        0.35       -1.15      0.97 o 
  -8  -7   2        3.87        7.62      1.15 o 
  -7  -7   2       16.55       16.35      1.22 o 
  -6  -7   2        3.30        3.38      0.81 o 
  -5  -7   2       98.63       91.37      2.28 o 
  -4  -7   2       81.28       71.93      1.97 o 
  -3  -7   2      100.09      101.53      2.23 o 
  -2  -7   2        6.65       10.85      0.88 o 
  -1  -7   2       56.84       50.33      1.53 o 
   0  -7   2      245.93      247.63      2.66 o 
   1  -7   2        2.20        2.42      0.44 o 
   2  -7   2      100.13       94.87      1.61 o 
   3  -7   2      432.99      421.07      4.05 o 
   4  -7   2        1.67        3.88      0.72 o 
   5  -7   2       88.22       78.60      3.01 o 
   6  -7   2        0.20        0.76      0.93 o 
   7  -7   2        0.67        0.53      1.08 o 
   8  -7   2        0.89        0.78      1.08 o 
  -9  -6   2        0.24       -0.67      0.70 o 
  -8  -6   2       14.54       17.83      1.31 o 
  -7  -6   2        2.38        1.21      0.70 o 
  -6  -6   2       20.95       17.61      1.13 o 
  -5  -6   2       17.22       18.05      1.11 o 
  -4  -6   2      300.57      283.52      3.93 o 
  -3  -6   2        8.76       14.50      0.92 o 
  -2  -6   2       44.35       44.08      2.34 o 
  -1  -6   2      660.66      694.27      5.45 o 
   0  -6   2      123.92      110.90      1.54 o 
   1  -6   2       48.46       64.98      2.44 o 
   2  -6   2      148.46      140.70      1.86 o 
   3  -6   2      418.57      415.27      3.87 o 
   4  -6   2      517.26      501.73      4.53 o 
   5  -6   2      108.65       86.95      1.62 o 
   6  -6   2       19.21       16.45      1.74 o 
   7  -6   2        0.72       -0.19      0.98 o 
   8  -6   2       24.05       30.55      2.50 o 
  -9  -5   2        2.36        1.27      0.82 o 
  -8  -5   2        6.35        6.32      0.94 o 
  -7  -5   2      314.13      299.32      9.60 o 
  -6  -5   2      319.33      328.04      6.60 o 
  -5  -5   2        3.03        3.41      0.90 o 
  -4  -5   2       12.79        9.93      0.76 o 
  -3  -5   2       91.92       68.06      1.63 o 
  -2  -5   2      255.11      235.04      3.14 o 
  -1  -5   2      880.31      890.25     10.66 o 
   0  -5   2       85.86       79.56      1.21 o 
   1  -5   2       97.21      103.32      1.41 o 
   2  -5   2      844.22      818.27      6.99 o 
   3  -5   2       11.96       10.21      0.72 o 
   4  -5   2     1225.31     1262.78      9.27 o 
   5  -5   2      324.36      307.60      3.75 o 
   6  -5   2       37.84       40.00      1.47 o 
   7  -5   2      264.00      281.19      6.32 o 
   8  -5   2        1.09        0.04      1.00 o 
   9  -5   2       10.14       13.02      1.93 o 
  -9  -4   2       54.66       68.11      2.23 o 
  -8  -4   2       13.46       12.64      1.08 o 
  -7  -4   2       18.81       17.15      1.16 o 
  -6  -4   2        2.50        4.02      0.69 o 
  -5  -4   2      138.07      138.53      2.52 o 
  -4  -4   2        1.93        4.35      0.70 o 
  -3  -4   2      227.36      235.68      3.10 o 
  -2  -4   2      497.06      501.72      5.15 o 
  -1  -4   2     1654.77     1791.30     21.92 o 
   0  -4   2      475.95      492.11      3.87 o 
   1  -4   2     3018.41     3151.25     23.35 o 
   2  -4   2        3.21        5.05      0.58 o 
   3  -4   2      614.02      609.90      4.82 o 
   4  -4   2        1.83        1.03      0.34 o 
   5  -4   2        2.45        4.21      0.85 o 
   6  -4   2      754.94      748.26      7.78 o 
   7  -4   2       66.42       69.17      1.94 o 
   8  -4   2       32.87       36.47      2.44 o 
   9  -4   2       12.71       15.18      1.84 o 
 -10  -3   2        0.44        1.38      1.26 o 
  -9  -3   2      110.91      116.41      2.79 o 
  -8  -3   2        2.75        1.11      0.70 o 
  -7  -3   2       82.24       93.22      2.24 o 
  -6  -3   2       35.56       30.19      1.58 o 
  -5  -3   2      568.28      586.68      8.76 o 
  -4  -3   2      229.96      243.37      2.29 o 
  -3  -3   2        0.53        1.47      0.52 o 
  -2  -3   2      814.52      764.08      7.03 o 
  -1  -3   2      185.47      181.17      1.95 o 
   0  -3   2      100.10       63.62      0.88 o 
   1  -3   2       21.52       17.41      0.50 o 
   2  -3   2      253.84      265.85      2.37 o 
   3  -3   2      345.64      304.43      2.70 o 
   4  -3   2      424.25      411.22      3.54 o 
   5  -3   2      148.25      139.28      1.79 o 
   6  -3   2      129.07      127.68      3.00 o 
   7  -3   2       31.06       28.35      1.75 o 
   8  -3   2       49.92       50.06      2.00 o 
   9  -3   2        1.12       -0.30      1.08 o 
  10  -3   2        0.24        0.98      1.14 o 
 -10  -2   2        0.26       -1.29      1.06 o 
  -9  -2   2        7.26        7.97      0.82 o 
  -8  -2   2        2.26        1.81      0.57 o 
  -7  -2   2        4.51        4.20      0.60 o 
  -6  -2   2       57.48       61.02      1.34 o 
  -5  -2   2      108.65      104.78      1.32 o 
  -4  -2   2       92.41       97.44      1.29 o 
  -3  -2   2     3240.45     3203.37     21.26 o 
  -2  -2   2      909.73      913.97      8.04 o 
  -1  -2   2      122.01      138.10      1.77 o 
   0  -2   2      139.30      133.79      1.51 o 
   1  -2   2      467.08      439.02      3.29 o 
   2  -2   2      808.13      792.06      5.61 o 
   3  -2   2     1198.41     1294.41     13.43 o 
   4  -2   2       48.01       62.14      1.02 o 
   5  -2   2        8.04        4.15      0.40 o 
   6  -2   2       14.35       10.03      0.58 o 
   7  -2   2       26.23       28.54      1.30 o 
   8  -2   2       55.47       52.61      1.82 o 
   9  -2   2        0.61        0.30      0.70 o 
  10  -2   2        0.00        0.30      1.02 o 
 -10  -1   2        6.69        3.07      1.21 o 
  -9  -1   2        3.21        4.54      1.27 o 
  -8  -1   2       23.84       31.04      1.15 o 
  -7  -1   2      148.57      158.57      4.27 o 
  -6  -1   2       88.29       82.92      1.27 o 
  -5  -1   2      347.11      353.90      3.16 o 
  -4  -1   2      156.63      120.98      1.31 o 
  -3  -1   2        4.07        4.58      0.33 o 
  -2  -1   2      219.29      220.65      3.17 o 
  -1  -1   2     7180.40     7237.28     67.19 o 
   0  -1   2     3265.45     3187.90     23.25 o 
   1  -1   2     1358.87     1346.84     11.12 o 
   2  -1   2      293.45      257.42      2.68 o 
   3  -1   2      304.56      330.57      2.66 o 
   4  -1   2       52.34       59.81      1.00 o 
   5  -1   2      122.89      109.37      1.45 o 
   6  -1   2      129.90      139.09      2.36 o 
   7  -1   2      335.02      356.19      3.53 o 
   8  -1   2        5.73       11.90      0.96 o 
   9  -1   2        6.22       10.59      0.99 o 
  10  -1   2       32.03       44.89      1.81 o 
 -10   0   2        0.33       -1.14      0.98 o 
  -9   0   2        1.12        1.27      1.10 o 
  -8   0   2        9.19       13.10      1.50 o 
  -7   0   2       21.72       24.57      0.82 o 
  -6   0   2       58.69       62.62      1.29 o 
  -5   0   2      665.59      682.29      4.67 o 
  -4   0   2      737.63      793.17      5.12 o 
  -3   0   2     1245.67     1227.21      7.78 o 
  -2   0   2       94.73       91.90      1.05 o 
  -1   0   2     2064.45     2117.93     14.12 o 
   0   0   2     4343.07     4373.41     33.42 o 
   1   0   2     6946.25     6875.59    133.28 o 
   2   0   2     1171.51     1162.32      9.72 o 
   3   0   2       55.43       51.10      0.70 o 
   4   0   2      138.38      109.81      1.29 o 
   5   0   2        1.85        1.51      0.34 o 
   6   0   2       41.76       40.26      0.94 o 
   7   0   2        3.42        4.60      0.65 o 
   8   0   2        3.55        4.80      0.71 o 
   9   0   2       69.33       73.41      2.21 o 
  10   0   2       18.79       16.90      1.22 o 
  11   0   2        8.23        9.46      1.65 o 
  -9   1   2       26.17       26.78      1.97 o 
  -8   1   2        0.25        0.75      0.65 o 
  -7   1   2       72.01       70.71      1.87 o 
  -6   1   2       10.06        6.90      0.93 o 
  -5   1   2      294.44      283.41      2.83 o 
  -4   1   2       68.63       79.14      1.20 o 
  -3   1   2      301.65      340.70      3.49 o 
  -2   1   2     2711.44     2751.33     15.84 o 
  -1   1   2      310.12      313.82      3.10 o 
   0   1   2     5495.19     5445.32     45.13 o 
   1   1   2       68.30       76.29      0.93 o 
   2   1   2     5074.43     5313.96     36.25 o 
   3   1   2     2078.03     2115.51     14.42 o 
   4   1   2      634.42      693.69      8.28 o 
   5   1   2     1052.54      998.55      7.25 o 
   6   1   2      765.34      737.69     11.63 o 
   7   1   2       12.31       13.04      0.68 o 
   8   1   2       67.28       67.90      1.79 o 
   9   1   2       44.47       37.37      1.51 o 
  10   1   2        0.05        0.68      1.12 o 
  11   1   2        0.43       -0.87      0.97 o 
  -9   2   2        1.58        0.39      0.72 o 
  -8   2   2        2.05        2.14      0.72 o 
  -7   2   2       81.66       75.27      2.03 o 
  -6   2   2        0.28       -0.54      0.52 o 
  -5   2   2      130.19      129.60      2.24 o 
  -4   2   2      221.98      237.43      2.38 o 
  -3   2   2      187.91      197.47      3.20 o 
  -2   2   2     1368.77     1390.01     11.78 o 
  -1   2   2     5921.89     5528.94     45.32 o 
   0   2   2     6531.24     6392.22    113.97 o 
   1   2   2      574.36      574.77      4.10 o 
   2   2   2    20045.11    18739.69    152.44 o 
   3   2   2      660.29      634.14      4.65 o 
   4   2   2     1220.33     1199.32      8.37 o 
   5   2   2      144.64      141.34      1.67 o 
   6   2   2      157.67      162.20      1.97 o 
   7   2   2      417.16      392.87      3.73 o 
   8   2   2       82.54       67.87      1.72 o 
   9   2   2        2.29        0.11      0.91 o 
  10   2   2       80.00       84.81      3.50 o 
  11   2   2       28.33       25.04      2.31 o 
  -9   3   2        5.07        7.61      1.94 o 
  -8   3   2        2.59        1.60      0.71 o 
  -7   3   2       57.74       57.74      2.06 o 
  -6   3   2       25.34       25.95      1.25 o 
  -5   3   2       78.09       73.28      2.39 o 
  -4   3   2     1211.13     1182.78      8.55 o 
  -3   3   2      218.59      196.80      1.95 o 
  -2   3   2     2867.62     2993.97     24.36 o 
  -1   3   2      658.14      629.94      8.03 o 
   0   3   2        9.44       10.95      1.13 o 
   1   3   2        6.55        5.48      0.39 o 
   2   3   2     2260.73     2136.11     17.85 o 
   3   3   2       14.11       23.86      0.62 o 
   4   3   2      186.55      197.29      2.57 o 
   5   3   2      115.21       93.20      1.34 o 
   6   3   2        0.45        0.58      0.52 o 
   7   3   2       19.65       13.61      1.01 o 
   8   3   2       84.90       82.02      2.04 o 
   9   3   2       19.39       19.91      1.82 o 
  10   3   2        1.84       -0.06      1.12 o 
  11   3   2       35.95       45.01      2.93 o 
  -9   4   2        0.35       -1.57      1.10 o 
  -8   4   2       54.60       59.31      2.46 o 
  -7   4   2       22.36       23.23      3.29 o 
  -6   4   2       11.83       12.70      1.02 o 
  -5   4   2      266.15      269.54      4.84 o 
  -4   4   2       58.91       62.26      1.58 o 
  -3   4   2       46.28       70.88      1.59 o 
  -2   4   2      462.33      384.59     11.45 o 
  -1   4   2      317.51      281.44      4.29 o 
   0   4   2     1386.59     1352.91     13.35 o 
   1   4   2      837.55      870.18      6.23 o 
   2   4   2       66.82       78.38      0.93 o 
   3   4   2      103.67       98.90      1.27 o 
   4   4   2     2071.92     2207.19     14.91 o 
   5   4   2       34.28       42.86      1.00 o 
   6   4   2       26.49       24.76      0.94 o 
   7   4   2       21.12       20.52      1.11 o 
   8   4   2       45.07       48.12      1.64 o 
   9   4   2       20.50       17.54      1.66 o 
  10   4   2       14.03       10.40      1.64 o 
  11   4   2        0.01       -0.45      0.83 o 
  -8   5   2        8.02        7.21      1.07 o 
  -7   5   2       18.22       19.72      1.32 o 
  -6   5   2       36.74       34.41      1.57 o 
  -5   5   2       51.77       48.05      1.63 o 
  -4   5   2        2.67        3.98      0.70 o 
  -3   5   2       10.27       17.31      0.97 o 
  -2   5   2       78.84       85.68      1.74 o 
  -1   5   2      176.52      169.27      1.79 o 
   0   5   2     1025.97     1074.95      7.68 o 
   1   5   2       38.39       36.48      1.01 o 
   2   5   2      212.66      197.78      2.03 o 
   3   5   2       68.75       88.50      1.11 o 
   4   5   2      253.23      258.01      2.21 o 
   5   5   2      548.31      539.67      3.93 o 
   6   5   2      333.50      342.08      3.57 o 
   7   5   2       23.37       19.19      1.24 o 
   8   5   2       12.97       13.12      0.88 o 
   9   5   2       21.82       18.80      1.07 o 
  10   5   2       14.11       12.95      1.29 o 
  -8   6   2        0.81        1.06      1.31 o 
  -7   6   2       26.49       27.18      1.51 o 
  -6   6   2        3.81        3.96      0.82 o 
  -5   6   2       23.60       25.97      1.37 o 
  -4   6   2       46.20       44.70      1.55 o 
  -3   6   2      281.99      268.75      3.77 o 
  -2   6   2       51.37       54.68      1.53 o 
  -1   6   2       24.23       21.32      0.98 o 
   0   6   2      129.60      162.70      1.87 o 
   1   6   2      182.29      172.94      1.96 o 
   2   6   2      590.68      622.16      4.95 o 
   3   6   2       41.87       51.48      1.02 o 
   4   6   2       23.64       21.94      0.65 o 
   5   6   2      106.12      111.65      1.82 o 
   6   6   2       20.89       19.71      1.40 o 
   7   6   2      217.73      228.51      3.01 o 
   8   6   2        4.55        4.43      0.94 o 
   9   6   2        0.90        0.82      0.62 o 
  10   6   2        2.47        2.06      0.92 o 
  -7   7   2        1.23       -1.03      0.69 o 
  -6   7   2       20.26       21.02      1.34 o 
  -5   7   2       81.76       78.44      2.82 o 
  -4   7   2      112.35      102.29      2.38 o 
  -3   7   2        1.12        1.73      0.64 o 
  -2   7   2       51.82       51.75      1.55 o 
  -1   7   2      264.24      254.33      3.54 o 
   0   7   2       15.88       19.26      0.75 o 
   1   7   2       17.18       20.38      0.76 o 
   2   7   2       21.05       19.88      1.26 o 
   3   7   2      119.97      126.29      1.75 o 
   4   7   2       27.68       25.30      1.71 o 
   5   7   2        0.43        0.27      0.56 o 
   6   7   2       62.09       64.01      1.54 o 
   7   7   2        4.11        3.15      0.63 o 
   8   7   2        0.09        0.10      0.55 o 
   9   7   2       21.01       27.04      1.31 o 
  10   7   2        8.34       10.64      0.96 o 
  -6   8   2        0.01       -0.31      0.69 o 
  -5   8   2       21.61       24.00      1.66 o 
  -4   8   2        5.57        2.24      0.78 o 
  -3   8   2        4.95        4.97      0.82 o 
  -2   8   2      501.57      502.55      5.97 o 
  -1   8   2      119.90      112.11      2.34 o 
   0   8   2      399.23      393.52      4.82 o 
   1   8   2       75.45       90.18      2.08 o 
   2   8   2        1.21        0.64      0.39 o 
   3   8   2      420.60      443.95      5.29 o 
   4   8   2       47.54       42.89      1.85 o 
   5   8   2        6.30        8.05      0.89 o 
   6   8   2       30.87       33.45      1.48 o 
   7   8   2        7.63        8.91      0.97 o 
   8   8   2       27.66       28.27      1.58 o 
   9   8   2        0.02        0.75      0.82 o 
  -5   9   2       10.46       10.85      1.12 o 
  -4   9   2        1.42        2.03      0.78 o 
  -3   9   2       74.69       83.22      2.29 o 
  -2   9   2        2.27        0.82      0.88 o 
  -1   9   2       61.68       62.23      1.90 o 
   0   9   2      738.46      768.69      8.11 o 
   1   9   2        0.07        0.16      0.54 o 
   2   9   2        9.34       10.47      0.88 o 
   3   9   2        1.96        4.96      0.89 o 
   4   9   2       29.08       42.93      2.54 o 
   5   9   2        4.40        6.03      0.85 o 
   6   9   2        2.54        2.41      0.91 o 
   7   9   2       10.10       10.94      1.11 o 
   8   9   2       12.07       14.79      1.85 o 
  -4  10   2       34.08       45.20      1.91 o 
  -3  10   2        3.29        3.40      0.80 o 
  -2  10   2        2.22        2.03      0.76 o 
  -1  10   2       48.96       44.08      2.00 o 
   0  10   2       73.76       65.18      1.96 o 
   1  10   2        7.78       14.65      1.65 o 
   2  10   2       36.39       43.17      2.52 o 
   3  10   2       77.70       81.50      2.18 o 
   4  10   2        7.86        7.67      0.93 o 
   5  10   2       45.32       38.48      3.08 o 
   6  10   2        2.75        2.06      0.87 o 
   7  10   2        0.09        0.97      0.77 o 
   8  10   2        0.99        0.81      0.85 o 
  -3  11   2        0.79        2.98      0.93 o 
  -2  11   2        2.18        1.80      0.79 o 
  -1  11   2       12.81       15.54      1.94 o 
   0  11   2       17.86       22.30      1.99 o 
   1  11   2      112.99      112.48      3.99 o 
   2  11   2       43.12       41.87      2.57 o 
   3  11   2       16.80       23.13      2.08 o 
   4  11   2        4.57        6.32      1.01 o 
   5  11   2       10.68       13.30      1.22 o 
   6  11   2        0.10       -1.05      0.70 o 
   0  12   2        1.83        6.59      1.46 o 
   1  12   2        0.33       -0.32      1.06 o 
   2  12   2       25.39       23.28      2.20 o 
   3  12   2        9.87       11.81      1.78 o 
   4  12   2        0.37        1.02      1.29 o 
  -4 -11   3        3.17        2.23      0.86 o 
  -3 -11   3       45.09       41.15      2.02 o 
  -2 -11   3        9.09       11.72      1.22 o 
  -1 -11   3        0.84        0.14      0.69 o 
   0 -11   3        0.03       -0.62      1.17 o 
   1 -11   3       24.38       27.12      2.18 o 
  -5 -10   3        0.43        0.28      0.78 o 
  -4 -10   3        0.98        0.46      1.54 o 
  -3 -10   3       10.46       15.68      1.71 o 
  -2 -10   3        0.30        1.00      0.72 o 
  -1 -10   3       52.25       48.74      1.84 o 
   0 -10   3        0.80        3.89      0.81 o 
   1 -10   3        0.13       -0.31      0.62 o 
   2 -10   3        5.58        5.60      1.25 o 
   4 -10   3        0.06       -0.70      0.89 o 
   5 -10   3       26.44       32.10      2.48 o 
  -7  -9   3        0.01        0.34      0.85 o 
  -6  -9   3        8.06       13.02      1.24 o 
  -5  -9   3        5.59        6.05      1.07 o 
  -4  -9   3        7.49        5.96      0.90 o 
  -3  -9   3        0.27        0.79      0.69 o 
  -2  -9   3       13.57       15.59      1.15 o 
  -1  -9   3      236.98      236.65      3.84 o 
   0  -9   3        0.69        1.27      0.67 o 
   1  -9   3        0.01       -0.01      0.55 o 
   2  -9   3        8.99        9.78      0.74 o 
   3  -9   3       10.61        9.75      0.94 o 
   4  -9   3      105.67      109.64      3.73 o 
   5  -9   3        0.08        0.59      1.00 o 
   6  -9   3        0.78        0.25      1.06 o 
  -7  -8   3        1.36        2.26      0.88 o 
  -6  -8   3        0.27        0.00      0.69 o 
  -5  -8   3       25.59       33.00      1.92 o 
  -4  -8   3      129.45      129.43      5.01 o 
  -3  -8   3       14.81       12.08      1.00 o 
  -2  -8   3        3.72        2.82      0.99 o 
  -1  -8   3        8.26        8.18      0.86 o 
   0  -8   3      499.93      500.51      6.30 o 
   1  -8   3      194.23      200.01      2.55 o 
   2  -8   3      189.82      185.03      2.48 o 
   3  -8   3       10.26        9.90      0.71 o 
   4  -8   3      174.56      161.42      4.35 o 
   5  -8   3        0.59        1.38      1.08 o 
   6  -8   3        9.26       10.24      1.57 o 
   7  -8   3       39.18       35.05      2.50 o 
  -8  -7   3        6.26        4.39      1.00 o 
  -7  -7   3       13.30       14.14      1.19 o 
  -6  -7   3       17.29       17.80      1.25 o 
  -5  -7   3        1.07        3.61      0.81 o 
  -4  -7   3       11.92        7.42      0.85 o 
  -3  -7   3      152.21      155.99      2.86 o 
  -2  -7   3        6.63        7.31      0.77 o 
  -1  -7   3       27.56       32.14      1.27 o 
   0  -7   3      198.80      175.93      2.88 o 
   1  -7   3      447.83      432.00      4.03 o 
   2  -7   3       16.06       18.21      0.88 o 
   3  -7   3       93.63       84.42      1.88 o 
   4  -7   3       81.34       79.91      1.98 o 
   5  -7   3        9.08       11.30      1.46 o 
   6  -7   3       97.17       91.58      3.52 o 
   7  -7   3       10.63       12.34      1.63 o 
   8  -7   3        9.68       13.78      1.93 o 
  -8  -6   3        0.60       -0.93      0.62 o 
  -7  -6   3       16.03       11.63      1.12 o 
  -6  -6   3        5.24        4.15      0.77 o 
  -5  -6   3       10.92       10.72      0.98 o 
  -4  -6   3      211.02      220.03      3.47 o 
  -3  -6   3        4.39        3.18      0.60 o 
  -2  -6   3        0.12        2.05      1.36 o 
  -1  -6   3      682.44      698.01      7.11 o 
   0  -6   3        5.30        4.77      0.44 o 
   1  -6   3        0.09        1.45      0.38 o 
   2  -6   3      181.36      178.27      2.25 o 
   3  -6   3      289.20      281.34      3.85 o 
   4  -6   3        1.78        4.91      0.56 o 
   5  -6   3       14.30       15.61      1.17 o 
   6  -6   3        0.09       -0.16      1.12 o 
   7  -6   3        0.31       -0.97      0.79 o 
   8  -6   3       83.28       89.54      3.80 o 
  -9  -5   3       12.37       10.28      1.15 o 
  -8  -5   3       44.27       51.84      1.97 o 
  -7  -5   3       13.13        9.67      1.00 o 
  -6  -5   3        2.61        3.98      0.77 o 
  -5  -5   3       40.20       37.12      1.49 o 
  -4  -5   3        8.54        7.39      0.79 o 
  -3  -5   3     1147.61     1071.99     10.12 o 
  -2  -5   3       30.96       32.28      1.16 o 
  -1  -5   3      604.04      671.61      6.22 o 
   0  -5   3      445.13      392.99      3.84 o 
   1  -5   3      120.48      133.72      2.12 o 
   2  -5   3      546.76      505.46      4.26 o 
   3  -5   3       25.05       19.27      0.81 o 
   4  -5   3       62.29       54.93      1.20 o 
   5  -5   3      782.49      721.11      7.53 o 
   6  -5   3        6.49        7.48      1.03 o 
   7  -5   3       97.52       86.36      3.75 o 
   8  -5   3        0.75        1.89      1.14 o 
   9  -5   3       10.80        8.95      1.67 o 
  -9  -4   3        6.16        7.02      1.02 o 
  -8  -4   3       60.57       57.57      2.03 o 
  -7  -4   3        2.01        4.69      0.84 o 
  -6  -4   3       72.21       75.18      2.01 o 
  -5  -4   3      343.92      331.81      7.10 o 
  -4  -4   3      386.85      386.49      6.47 o 
  -3  -4   3      172.06      195.90      2.86 o 
  -2  -4   3       39.56       69.59      2.10 o 
  -1  -4   3     1615.62     1637.36     15.57 o 
   0  -4   3      518.05      555.38      4.35 o 
   1  -4   3     1930.34     1981.64     13.44 o 
   2  -4   3      207.96      229.00      2.28 o 
   3  -4   3      107.73      103.23      2.49 o 
   4  -4   3      905.41      880.30      6.70 o 
   5  -4   3      170.96      174.43      2.13 o 
   6  -4   3      157.47      173.64      3.00 o 
   7  -4   3       86.94       90.51      2.23 o 
   8  -4   3        9.63        8.99      3.08 o 
   9  -4   3        0.02        1.32      1.14 o 
  10  -4   3        5.88        9.86      1.72 o 
  -9  -3   3       32.85       36.60      1.75 o 
  -8  -3   3        0.31       -0.37      0.67 o 
  -7  -3   3       34.67       40.28      1.67 o 
  -6  -3   3       21.33       18.64      1.54 o 
  -5  -3   3      136.39      139.23      2.49 o 
  -4  -3   3      979.04      989.63      9.31 o 
  -3  -3   3       20.88       23.58      1.24 o 
  -2  -3   3      712.80      716.76      5.33 o 
  -1  -3   3        3.81        3.88      0.30 o 
   0  -3   3      290.79      310.03      5.34 o 
   1  -3   3      345.13      350.60      2.92 o 
   2  -3   3      399.85      411.71      3.36 o 
   3  -3   3        5.29        3.96      0.57 o 
   4  -3   3      412.19      368.21      3.24 o 
   5  -3   3       20.94       18.97      0.73 o 
   6  -3   3      309.61      342.22      4.39 o 
   7  -3   3      114.33      114.60      2.45 o 
   8  -3   3        0.15        0.09      0.83 o 
   9  -3   3       10.92       14.51      1.67 o 
  10  -3   3        0.07       -0.74      1.10 o 
  -9  -2   3       27.90       29.90      2.31 o 
  -8  -2   3       45.83       48.73      2.71 o 
  -7  -2   3       17.36       17.17      1.14 o 
  -6  -2   3       86.96       83.35      1.98 o 
  -5  -2   3       23.81       26.92      1.57 o 
  -4  -2   3      732.31      717.37      5.55 o 
  -3  -2   3        0.11        0.48      0.25 o 
  -2  -2   3      221.12      220.94      2.04 o 
  -1  -2   3     4641.23     4490.93     30.68 o 
   0  -2   3      358.57      380.74      3.00 o 
   1  -2   3     1079.35     1161.74      9.86 o 
   2  -2   3       16.53       18.41      0.80 o 
   3  -2   3     2780.07     2931.66     19.40 o 
   4  -2   3     1462.89     1589.40     18.47 o 
   5  -2   3      584.53      577.96      4.66 o 
   6  -2   3      207.28      185.23      4.07 o 
   7  -2   3       21.14       18.99      1.78 o 
   8  -2   3      419.77      408.27      5.30 o 
   9  -2   3        2.43        2.62      0.78 o 
  10  -2   3        1.64        2.84      1.15 o 
  -9  -1   3        0.25       -0.08      1.12 o 
  -8  -1   3        5.35        4.12      1.06 o 
  -7  -1   3      296.42      298.84      4.18 o 
  -6  -1   3        2.53        2.22      0.44 o 
  -5  -1   3       25.55       27.17      0.87 o 
  -4  -1   3       75.93       80.27      1.26 o 
  -3  -1   3      431.92      452.13      4.41 o 
  -2  -1   3      487.80      493.51      3.93 o 
  -1  -1   3     1717.53     1702.22     11.40 o 
   0  -1   3        2.82        0.48      0.33 o 
   1  -1   3      534.73      500.51      3.67 o 
   2  -1   3       85.81       63.15      1.14 o 
   3  -1   3       15.57       16.66      0.69 o 
   4  -1   3      549.70      563.89      4.31 o 
   5  -1   3       50.14       57.27      1.78 o 
   6  -1   3        3.48        6.63      0.46 o 
   7  -1   3       87.47       72.82      2.04 o 
   8  -1   3       37.16       44.61      3.44 o 
   9  -1   3       20.82       17.36      1.20 o 
  10  -1   3       46.17       46.58      1.89 o 
  11  -1   3        7.38       10.41      1.61 o 
  -9   0   3       15.27       11.89      1.67 o 
  -8   0   3       29.99       37.28      2.33 o 
  -7   0   3       30.36       34.81      1.12 o 
  -6   0   3        2.28        3.28      0.44 o 
  -5   0   3        7.07        7.42      0.76 o 
  -4   0   3      309.49      304.94      2.87 o 
  -3   0   3      554.57      616.63      4.74 o 
  -2   0   3     5754.47     5722.79     67.94 o 
  -1   0   3     8746.53     8761.86     58.80 o 
   0   0   3     1365.91     1547.78     11.86 o 
   1   0   3     4668.48     4584.00     33.19 o 
   2   0   3      188.20      201.36      3.20 o 
   3   0   3      222.22      220.86      2.58 o 
   4   0   3      559.33      561.82      4.27 o 
   5   0   3       10.33        8.14      0.46 o 
   6   0   3      482.25      473.54      4.05 o 
   7   0   3        6.33        9.39      1.77 o 
   8   0   3       28.94       22.84      1.67 o 
   9   0   3       18.35       17.96      1.16 o 
  10   0   3        1.65        2.51      0.81 o 
  11   0   3        0.13        1.08      1.19 o 
  -9   1   3        0.06       -0.83      0.95 o 
  -8   1   3        5.93        5.55      1.18 o 
  -7   1   3       15.89       15.36      1.04 o 
  -6   1   3       16.13       14.48      0.97 o 
  -5   1   3       94.30       94.28      1.43 o 
  -4   1   3       99.17       97.08      1.16 o 
  -3   1   3      508.01      526.62      4.17 o 
  -2   1   3      399.60      448.54      3.51 o 
  -1   1   3     1694.07     1733.56     11.60 o 
   0   1   3      673.89      777.62      5.45 o 
   1   1   3     8032.94     8170.69     54.70 o 
   2   1   3       64.01       79.50      1.07 o 
   3   1   3        8.13        6.16      0.32 o 
   4   1   3      332.55      341.01      2.85 o 
   5   1   3      276.57      288.16      2.65 o 
   6   1   3        6.41        5.57      0.46 o 
   7   1   3       28.25       35.10      1.30 o 
   8   1   3        4.95        5.87      0.77 o 
   9   1   3        2.79        2.29      0.71 o 
  10   1   3        0.48        0.37      0.69 o 
  11   1   3        0.39        0.26      1.12 o 
  -9   2   3        2.40        4.35      1.29 o 
  -8   2   3        7.98       10.60      1.98 o 
  -7   2   3       44.97       48.87      1.71 o 
  -6   2   3        4.60        6.83      0.80 o 
  -5   2   3        3.01        1.22      0.63 o 
  -4   2   3       43.88       46.34      0.78 o 
  -3   2   3     1532.13     1572.61     10.87 o 
  -2   2   3      550.61      479.79      4.82 o 
  -1   2   3        4.92        6.12      0.73 o 
   0   2   3     1397.41     1500.06     12.47 o 
   1   2   3     4369.56     4244.61     28.63 o 
   2   2   3     2717.76     2656.31     17.89 o 
   3   2   3     1726.76     1763.67     11.85 o 
   4   2   3       10.88       16.49      1.11 o 
   5   2   3      256.34      259.56      2.94 o 
   6   2   3       44.30       44.72      1.42 o 
   7   2   3       66.72       61.20      1.25 o 
   8   2   3        0.03        0.64      0.56 o 
   9   2   3        3.49        3.74      0.73 o 
  10   2   3        2.87        2.42      1.31 o 
  11   2   3        3.61        2.71      1.34 o 
  -9   3   3        7.00        8.77      1.13 o 
  -8   3   3        0.44        1.14      1.64 o 
  -7   3   3        0.03        2.09      0.73 o 
  -6   3   3      415.53      418.34      5.29 o 
  -5   3   3       23.61       21.91      1.14 o 
  -4   3   3      142.63      139.02      2.41 o 
  -3   3   3       39.33       40.21      1.22 o 
  -2   3   3      161.68      175.86      3.46 o 
  -1   3   3      980.06      940.50      8.41 o 
   0   3   3      272.44      281.65      3.08 o 
   1   3   3      395.22      346.03      3.33 o 
   2   3   3      126.46      129.22      1.41 o 
   3   3   3     1093.34     1223.43      9.33 o 
   4   3   3      999.38     1042.29      7.81 o 
   5   3   3      100.94      115.10      1.55 o 
   6   3   3        5.99        3.55      0.43 o 
   7   3   3        8.49        9.22      0.61 o 
   8   3   3       26.40       24.88      1.19 o 
   9   3   3       21.46       27.84      2.16 o 
  10   3   3        4.99        3.18      1.31 o 
  11   3   3        2.84        3.22      1.38 o 
  -8   4   3       21.10       18.95      1.62 o 
  -7   4   3        1.97        1.66      0.75 o 
  -6   4   3      105.03      111.03      2.47 o 
  -5   4   3       34.10       33.75      2.88 o 
  -4   4   3        0.39        1.32      1.16 o 
  -3   4   3       37.36       42.08      1.32 o 
  -2   4   3      164.10      172.98      2.56 o 
  -1   4   3     2645.51     2790.94     53.77 o 
   0   4   3        1.59        4.80      0.49 o 
   1   4   3     2365.35     2358.49     13.50 o 
   2   4   3      309.32      283.48      2.53 o 
   3   4   3      120.93      117.50      1.45 o 
   4   4   3     3575.96     3606.81     23.79 o 
   5   4   3       36.24       30.49      0.86 o 
   6   4   3      242.91      255.36      2.67 o 
   7   4   3        0.43        0.81      0.42 o 
   8   4   3        2.85        2.31      0.68 o 
   9   4   3       31.14       36.85      2.31 o 
  10   4   3        2.06        2.10      1.19 o 
  11   4   3        4.86        7.61      1.67 o 
  -8   5   3       63.23       69.68      2.35 o 
  -7   5   3       24.40       28.53      2.73 o 
  -6   5   3      145.57      131.57      3.45 o 
  -5   5   3      107.75       86.57      3.38 o 
  -4   5   3       25.16       28.32      1.30 o 
  -3   5   3      597.66      586.87      6.35 o 
  -2   5   3      482.81      474.69      7.44 o 
  -1   5   3      332.93      298.58      3.67 o 
   0   5   3      138.71      157.34      1.94 o 
   1   5   3     1142.09     1130.14      8.07 o 
   2   5   3        3.02        4.08      0.32 o 
   3   5   3     1418.47     1442.05     14.06 o 
   4   5   3      561.41      527.19      4.36 o 
   5   5   3        0.01        0.89      0.36 o 
   6   5   3       91.51       96.66      2.35 o 
   7   5   3        0.57        1.57      0.62 o 
   8   5   3       16.62       16.81      1.08 o 
   9   5   3        0.02       -0.72      0.93 o 
  -7   6   3        7.70       11.92      1.17 o 
  -6   6   3       49.98       52.28      1.92 o 
  -5   6   3       71.79       67.58      2.04 o 
  -4   6   3      172.66      158.51      2.92 o 
  -3   6   3      325.63      332.30      8.89 o 
  -2   6   3      144.89      151.61      2.65 o 
  -1   6   3       50.43       43.20      1.32 o 
   0   6   3      121.34      134.73      1.65 o 
   1   6   3      166.28      142.09      1.73 o 
   2   6   3       28.91       43.02      0.95 o 
   3   6   3        6.20       10.81      0.79 o 
   4   6   3       42.27       30.83      0.75 o 
   5   6   3      380.84      392.07      3.85 o 
   6   6   3      655.51      647.80      5.72 o 
   7   6   3       19.54       23.08      1.10 o 
   8   6   3       21.26       14.96      0.92 o 
   9   6   3        2.13        1.30      0.62 o 
  10   6   3       13.67       15.24      1.32 o 
  -7   7   3       24.05       26.22      1.63 o 
  -6   7   3       35.56       36.62      1.69 o 
  -5   7   3       21.79       20.55      1.30 o 
  -4   7   3      359.90      327.53      5.45 o 
  -3   7   3        4.44        4.30      0.77 o 
  -2   7   3        9.84       10.69      0.86 o 
  -1   7   3      182.25      169.06      3.04 o 
   0   7   3       18.31       13.49      0.88 o 
   1   7   3      298.21      314.69      3.64 o 
   2   7   3        5.57        4.77      0.47 o 
   3   7   3      111.98      121.40      1.74 o 
   4   7   3       97.46       98.22      1.82 o 
   5   7   3      274.65      255.43      3.02 o 
   6   7   3      166.53      171.22      2.51 o 
   7   7   3       54.23       54.66      1.52 o 
   8   7   3       28.35       25.34      1.19 o 
   9   7   3       11.71       10.94      0.93 o 
  10   7   3        7.68        8.55      1.20 o 
  -6   8   3        0.03       -0.64      0.75 o 
  -5   8   3        4.91        6.04      1.36 o 
  -4   8   3       38.01       38.84      3.86 o 
  -3   8   3       10.17       10.93      1.96 o 
  -2   8   3       29.33       27.53      1.35 o 
  -1   8   3       33.21       30.84      2.01 o 
   0   8   3        0.01        0.75      1.83 o 
   1   8   3       32.35       35.42      1.33 o 
   2   8   3        3.71        2.26      0.46 o 
   3   8   3        2.21        2.38      0.64 o 
   4   8   3       19.80       22.79      1.20 o 
   5   8   3       72.08       76.53      2.01 o 
   6   8   3       91.37       86.23      1.84 o 
   7   8   3       12.04       12.14      0.87 o 
   8   8   3        7.29        9.34      0.88 o 
   9   8   3        3.55        5.96      0.82 o 
  -5   9   3        0.21        0.97      0.81 o 
  -4   9   3        7.45        9.94      1.10 o 
  -3   9   3        9.35        7.98      0.97 o 
  -2   9   3       25.83       23.03      1.40 o 
  -1   9   3      301.93      320.10      4.60 o 
   0   9   3        9.06       11.16      0.98 o 
   1   9   3       38.92       31.92      1.37 o 
   2   9   3        0.09        2.33      0.98 o 
   3   9   3       40.84       33.19      1.41 o 
   4   9   3      136.42      135.91      2.72 o 
   5   9   3        2.15        1.56      0.82 o 
   6   9   3       14.94       15.38      1.19 o 
   7   9   3        0.10        0.43      0.66 o 
   8   9   3        7.16        6.47      0.97 o 
   9   9   3        0.31        0.45      0.79 o 
  -4  10   3       17.07       17.76      1.39 o 
  -3  10   3        2.66        2.31      0.85 o 
  -2  10   3        0.01       -0.02      0.66 o 
  -1  10   3        2.50        2.53      0.78 o 
   0  10   3       57.91       57.26      1.92 o 
   1  10   3       22.67       24.74      2.06 o 
   2  10   3       25.24       26.65      2.18 o 
   3  10   3        1.08        4.66      1.29 o 
   4  10   3        0.23        0.12      0.62 o 
   5  10   3        4.89        7.61      1.06 o 
   6  10   3        0.00       -0.99      0.66 o 
   7  10   3        7.35        7.35      1.07 o 
   8  10   3        1.22        2.25      0.87 o 
  -2  11   3        0.69        0.07      0.98 o 
  -1  11   3        0.58       -0.17      0.69 o 
   0  11   3        6.87        5.66      1.36 o 
   1  11   3       32.92       35.70      2.52 o 
   2  11   3       47.81       52.35      2.84 o 
   3  11   3        5.07        3.07      1.21 o 
   4  11   3       47.46       45.95      2.82 o 
   5  11   3        4.14        4.36      0.91 o 
   6  11   3        0.03        1.19      0.82 o 
   0  12   3       22.25       20.89      2.06 o 
   1  12   3        0.07       -0.30      1.02 o 
   2  12   3       30.97       29.85      2.50 o 
   3  12   3       10.78       10.24      1.85 o 
   4  12   3        6.56        5.15      1.50 o 
  -3 -11   4        3.68        2.80      0.92 o 
  -2 -11   4        8.84        9.77      1.46 o 
  -1 -11   4        3.74        3.60      0.95 o 
   0 -11   4        4.78        7.08      1.03 o 
   1 -11   4       17.49       23.47      1.47 o 
  -5 -10   4        0.92        0.10      0.75 o 
  -4 -10   4        2.48        1.84      0.87 o 
  -3 -10   4        1.22        1.25      1.15 o 
  -2 -10   4       33.50       37.65      2.36 o 
  -1 -10   4        1.07        1.81      1.00 o 
   0 -10   4       30.33       31.12      1.55 o 
   1 -10   4       38.86       36.74      1.63 o 
   2 -10   4       36.61       47.66      2.63 o 
  -6  -9   4       20.33       20.19      1.57 o 
  -5  -9   4       21.51       22.68      1.48 o 
  -4  -9   4       20.69       19.01      1.30 o 
  -3  -9   4        0.73       -0.17      0.67 o 
  -2  -9   4       57.10       60.65      3.19 o 
  -1  -9   4       71.33       72.36      2.11 o 
   0  -9   4       14.97       15.09      1.07 o 
   1  -9   4      117.50      118.91      5.73 o 
   2  -9   4        0.68       -0.19      0.58 o 
   3  -9   4        0.42        0.54      0.63 o 
   6  -9   4        4.25        4.85      1.40 o 
  -7  -8   4       24.96       25.81      2.87 o 
  -6  -8   4       15.28       12.04      1.20 o 
  -5  -8   4       31.54       28.42      1.54 o 
  -4  -8   4      121.93      110.99      2.64 o 
  -3  -8   4        5.48        3.03      0.80 o 
  -2  -8   4      148.61      143.91      2.91 o 
  -1  -8   4        2.91        2.81      0.75 o 
   0  -8   4      271.27      284.54      4.13 o 
   1  -8   4      147.74      154.41      2.86 o 
   2  -8   4       10.67       11.01      0.73 o 
   3  -8   4       45.39       43.79      1.58 o 
   4  -8   4        3.03        2.25      0.69 o 
   5  -8   4       22.59       24.32      2.06 o 
   6  -8   4       13.80        9.61      1.44 o 
   7  -8   4       73.16       91.93      3.92 o 
  -7  -7   4        5.36        5.24      0.97 o 
  -6  -7   4       63.82       56.64      2.20 o 
  -5  -7   4        0.68        0.53      0.67 o 
  -4  -7   4      252.57      266.95      4.16 o 
  -3  -7   4        7.27       13.56      1.04 o 
  -2  -7   4       41.29       40.06      1.51 o 
  -1  -7   4       83.65       78.57      1.95 o 
   0  -7   4       26.27       24.72      2.41 o 
   1  -7   4      118.68      107.97      1.84 o 
   2  -7   4       30.37       29.35      1.02 o 
   3  -7   4        2.03        2.02      0.49 o 
   4  -7   4      207.77      183.94      3.16 o 
   5  -7   4       45.56       42.02      1.62 o 
   6  -7   4       95.29      101.33      3.73 o 
   7  -7   4       11.91       11.56      1.65 o 
   8  -7   4        0.06        0.09      1.21 o 
  -8  -6   4        3.85        4.97      0.97 o 
  -7  -6   4       24.68       22.02      1.43 o 
  -6  -6   4        7.93        5.61      0.92 o 
  -5  -6   4        1.32        0.70      0.67 o 
  -4  -6   4      176.79      178.93      3.16 o 
  -3  -6   4       65.35       60.89      1.80 o 
  -2  -6   4      581.06      567.76     18.65 o 
  -1  -6   4       16.76       15.13      0.94 o 
   0  -6   4      921.33      873.86      6.76 o 
   1  -6   4       35.05       36.21      0.99 o 
   2  -6   4      286.99      283.59      2.96 o 
   3  -6   4      226.88      214.12      3.07 o 
   4  -6   4        9.21        6.11      1.04 o 
   5  -6   4        5.76        1.69      0.62 o 
   6  -6   4       29.54       26.14      1.35 o 
   7  -6   4        6.77        6.53      1.48 o 
   8  -6   4       20.91       19.97      2.08 o 
  -8  -5   4        1.07       -0.09      0.84 o 
  -7  -5   4        0.31       -0.80      0.67 o 
  -6  -5   4        7.44       10.26      0.98 o 
  -5  -5   4       86.85       87.67      2.19 o 
  -4  -5   4        2.91        0.50      0.80 o 
  -3  -5   4       18.64       15.10      1.13 o 
  -2  -5   4      219.91      212.82      7.58 o 
  -1  -5   4      120.50      123.76      2.24 o 
   0  -5   4        0.62        1.93      0.41 o 
   1  -5   4       89.86       89.15      1.38 o 
   2  -5   4      419.32      392.47      3.56 o 
   3  -5   4       13.93       12.39      0.63 o 
   4  -5   4      224.75      221.08      3.28 o 
   5  -5   4      380.74      379.14      4.81 o 
   6  -5   4        7.23        7.45      1.50 o 
   7  -5   4       11.24       12.22      1.07 o 
   8  -5   4        3.24        2.20      1.19 o 
   9  -5   4        0.32        2.57      1.29 o 
  -9  -4   4        9.06        8.90      1.13 o 
  -8  -4   4        3.81        2.48      0.80 o 
  -7  -4   4       40.61       37.33      2.37 o 
  -6  -4   4      171.43      165.45      3.08 o 
  -5  -4   4      226.11      218.81      3.47 o 
  -4  -4   4        3.45        5.57      0.69 o 
  -3  -4   4      109.09      106.55      3.08 o 
  -2  -4   4      491.28      476.07      6.36 o 
  -1  -4   4      235.16      266.68      2.62 o 
   0  -4   4      123.97      141.27      1.67 o 
   1  -4   4      991.89     1080.91      7.82 o 
   2  -4   4      249.80      255.79      2.51 o 
   3  -4   4      592.45      678.81      5.34 o 
   4  -4   4       63.90       61.01      1.12 o 
   5  -4   4      157.80      167.30      2.80 o 
   6  -4   4      188.31      172.51      3.71 o 
   7  -4   4       68.27       66.09      1.93 o 
   8  -4   4        0.08        1.17      0.71 o 
   9  -4   4        0.00        1.36      1.12 o 
  10  -4   4       31.03       36.64      2.71 o 
  -9  -3   4        7.92        4.11      1.36 o 
  -8  -3   4        0.01        0.49      0.71 o 
  -7  -3   4      111.42      117.02      2.65 o 
  -6  -3   4       16.67       19.69      1.18 o 
  -5  -3   4       97.16       95.45      2.18 o 
  -4  -3   4      119.94      127.92      2.34 o 
  -3  -3   4       32.28       26.82      1.33 o 
  -2  -3   4      920.21      959.03      6.99 o 
  -1  -3   4      406.25      385.76      3.24 o 
   0  -3   4      875.35      898.30      6.53 o 
   1  -3   4      431.26      477.77      3.93 o 
   2  -3   4       71.99       78.99      1.16 o 
   3  -3   4      192.78      217.14      2.15 o 
   4  -3   4      261.94      258.86      2.50 o 
   5  -3   4       25.53       25.62      1.10 o 
   6  -3   4      456.21      490.95      5.91 o 
   7  -3   4       72.78       77.39      2.08 o 
   8  -3   4       22.30       24.76      1.35 o 
   9  -3   4       81.99       83.74      2.38 o 
  10  -3   4        3.76        5.20      1.44 o 
  -9  -2   4        2.68        1.65      1.32 o 
  -8  -2   4        7.27        5.02      0.88 o 
  -7  -2   4      102.72      105.12      2.43 o 
  -6  -2   4       26.28       24.97      1.26 o 
  -5  -2   4        0.02        0.05      0.47 o 
  -4  -2   4        1.54        1.92      0.36 o 
  -3  -2   4      937.08     1065.68      9.62 o 
  -2  -2   4       65.77       95.45      2.06 o 
  -1  -2   4       50.23       49.75      1.70 o 
   0  -2   4     1044.10      973.43      6.91 o 
   1  -2   4     1337.82     1329.93     12.06 o 
   2  -2   4     2042.08     2162.62     14.47 o 
   3  -2   4      691.85      662.56      6.40 o 
   4  -2   4      149.37      160.92      2.46 o 
   5  -2   4      685.64      740.32     10.43 o 
   6  -2   4      124.36      122.34      2.45 o 
   7  -2   4      256.00      237.02      3.61 o 
   8  -2   4      358.38      368.04      5.02 o 
   9  -2   4        1.05        1.07      0.73 o 
  10  -2   4        7.34        6.60      1.16 o 
  -9  -1   4       18.33       19.80      2.06 o 
  -8  -1   4        4.47        3.14      1.27 o 
  -7  -1   4      229.70      224.12      3.62 o 
  -6  -1   4       41.22       31.11      1.30 o 
  -5  -1   4       61.29       61.43      2.01 o 
  -4  -1   4      592.44      548.05      6.12 o 
  -3  -1   4      752.96      840.00      6.30 o 
  -2  -1   4      128.37      147.74      2.38 o 
  -1  -1   4      160.52      176.87      2.19 o 
   0  -1   4      576.53      566.25      4.25 o 
   1  -1   4      126.01      167.42      1.62 o 
   2  -1   4     1396.15     1341.06     11.44 o 
   3  -1   4       70.42       71.07      1.41 o 
   4  -1   4        5.82        0.84      0.65 o 
   5  -1   4      868.51      861.06     11.97 o 
   6  -1   4       73.44       74.97      1.77 o 
   7  -1   4        0.89        2.09      0.62 o 
   8  -1   4       66.83       70.64      2.77 o 
   9  -1   4       25.87       17.11      2.29 o 
  10  -1   4        0.06        0.01      0.74 o 
  11  -1   4        6.72        7.90      1.12 o 
  -9   0   4        6.14        8.69      1.65 o 
  -8   0   4       15.65       17.68      1.87 o 
  -7   0   4      212.78      213.79      5.20 o 
  -6   0   4       39.45       46.43      1.39 o 
  -5   0   4       82.65       76.06      1.41 o 
  -4   0   4      159.18      146.77      1.84 o 
  -3   0   4      547.99      580.32      4.63 o 
  -2   0   4      102.78       97.77      1.29 o 
  -1   0   4        3.81        6.44      0.35 o 
   0   0   4     1360.75     1416.78      9.62 o 
   1   0   4     3077.51     2960.07     28.41 o 
   2   0   4      590.97      677.19      6.20 o 
   3   0   4       49.97       41.61      2.79 o 
   4   0   4      318.07      300.61      3.51 o 
   5   0   4      573.99      672.12      5.13 o 
   6   0   4        1.78        0.30      0.45 o 
   7   0   4      110.97      125.80      4.32 o 
   8   0   4        2.55        1.31      0.64 o 
   9   0   4        1.61        0.97      0.70 o 
  10   0   4       38.50       39.52      3.51 o 
  11   0   4        0.67        0.11      0.80 o 
  -9   1   4        7.92        6.06      1.44 o 
  -7   1   4       60.13       58.29      1.86 o 
  -6   1   4      163.09      155.22      2.81 o 
  -5   1   4     1290.56     1304.96     12.04 o 
  -4   1   4       15.50       11.31      0.77 o 
  -3   1   4      426.02      408.64      3.50 o 
  -2   1   4     3598.92     3675.40     32.42 o 
  -1   1   4      895.50      984.62      6.94 o 
   0   1   4       40.17       30.08      1.33 o 
   1   1   4      401.02      413.48      3.20 o 
   2   1   4      734.27      740.94      5.96 o 
   3   1   4        9.48        6.75      0.33 o 
   4   1   4      829.54      913.75      6.57 o 
   5   1   4        3.79        1.04      0.28 o 
   6   1   4       59.90       67.21      1.62 o 
   7   1   4       28.84       23.15      1.11 o 
   8   1   4        4.99        4.49      0.73 o 
   9   1   4       43.98       47.95      1.74 o 
  10   1   4        0.81        1.03      0.79 o 
  11   1   4        2.10        5.13      1.42 o 
  -9   2   4        2.92        3.67      1.36 o 
  -8   2   4        0.08       -0.48      0.68 o 
  -7   2   4       32.04       29.34      1.42 o 
  -6   2   4        1.11        0.55      0.78 o 
  -5   2   4       15.46       19.00      1.67 o 
  -4   2   4       25.72       24.26      1.07 o 
  -3   2   4      267.36      278.16      3.41 o 
  -2   2   4     1048.46     1122.43     10.27 o 
  -1   2   4     1616.87     1639.30     27.40 o 
   0   2   4       28.30       36.44      0.87 o 
   1   2   4       64.99       60.57      0.87 o 
   2   2   4      506.43      511.86      3.90 o 
   3   2   4      499.05      480.69      5.50 o 
   4   2   4       43.91       54.22      4.12 o 
   5   2   4       37.55       47.22      0.92 o 
   6   2   4        2.09        1.59      0.35 o 
   7   2   4      131.38      133.05      3.26 o 
   8   2   4        5.68        6.65      0.78 o 
   9   2   4       27.34       24.01      2.20 o 
  10   2   4        5.60        5.70      1.48 o 
  11   2   4        2.13        2.33      1.29 o 
  -8   3   4       35.60       38.76      1.77 o 
  -7   3   4       82.71       86.49      2.34 o 
  -6   3   4       69.00       74.94      3.11 o 
  -5   3   4       30.71       34.98      1.95 o 
  -4   3   4      146.83      131.72      2.43 o 
  -3   3   4      106.80      101.06      1.99 o 
  -2   3   4      355.08      345.70      4.01 o 
  -1   3   4        0.10        0.84      0.38 o 
   0   3   4      757.88      737.95      6.87 o 
   1   3   4       22.41       22.86      0.83 o 
   2   3   4      613.73      590.87      4.49 o 
   3   3   4       70.46       82.00      2.17 o 
   4   3   4      456.24      487.49      3.97 o 
   5   3   4     1333.51     1394.96     13.13 o 
   6   3   4      107.95      106.09      1.57 o 
   7   3   4      252.34      244.73      2.71 o 
   8   3   4       37.58       38.83      1.44 o 
   9   3   4        0.75        3.77      1.15 o 
  10   3   4       31.16       33.99      2.50 o 
  11   3   4       16.59       13.29      1.93 o 
  -8   4   4        1.19        0.49      0.84 o 
  -7   4   4       23.97       22.83      1.43 o 
  -6   4   4       29.88       31.56      1.45 o 
  -5   4   4       58.81       59.85      1.82 o 
  -4   4   4        0.04       -0.07      0.51 o 
  -3   4   4       28.59       25.56      1.16 o 
  -2   4   4       13.16       13.67      0.83 o 
  -1   4   4       62.84       54.24      2.99 o 
   0   4   4      719.50      748.37      7.99 o 
   1   4   4       84.00       82.29      1.12 o 
   2   4   4      177.62      177.69      1.88 o 
   3   4   4      572.01      605.76      4.74 o 
   4   4   4     2220.16     2205.19     14.97 o 
   5   4   4        5.87        4.46      0.45 o 
   6   4   4        0.31        0.62      0.37 o 
   7   4   4       35.48       36.01      1.03 o 
   8   4   4        0.20       -0.11      0.91 o 
   9   4   4        0.55        1.32      1.08 o 
  10   4   4       23.82       16.39      1.91 o 
  11   4   4        1.26        0.36      1.29 o 
  -7   5   4        0.26        0.65      1.26 o 
  -6   5   4        2.44        1.27      1.04 o 
  -5   5   4       23.83       23.43      1.31 o 
  -4   5   4      344.55      328.64      4.51 o 
  -3   5   4       24.23       21.48      1.20 o 
  -2   5   4     1190.93     1175.34     12.27 o 
  -1   5   4       62.32       51.10      2.13 o 
   0   5   4      674.11      672.56      6.69 o 
   1   5   4       83.37       82.60      1.18 o 
   2   5   4        4.49        5.83      0.45 o 
   3   5   4       45.64       56.51      1.09 o 
   4   5   4       27.33       20.11      0.75 o 
   5   5   4       58.97       58.40      1.39 o 
   6   5   4      893.97      862.94      8.10 o 
   7   5   4      111.09      111.13      2.28 o 
   8   5   4        6.81        5.49      0.81 o 
   9   5   4        6.13        5.70      1.42 o 
  10   5   4       10.36        7.87      1.51 o 
  11   5   4        0.24        0.78      1.31 o 
  -7   6   4        0.00        0.11      0.82 o 
  -6   6   4       20.93       21.62      2.50 o 
  -5   6   4       23.45       23.91      1.34 o 
  -4   6   4       45.04       49.06      1.73 o 
  -3   6   4       21.06       23.35      1.23 o 
  -2   6   4        9.07       11.11      0.88 o 
  -1   6   4        0.95        0.83      0.70 o 
   0   6   4        4.43        3.30      0.57 o 
   1   6   4      131.14      143.10      1.77 o 
   2   6   4      379.86      399.16      3.04 o 
   3   6   4      108.08      119.46      5.00 o 
   4   6   4       58.02       56.57      1.07 o 
   5   6   4       95.02       87.44      1.49 o 
   6   6   4      132.93      116.15      3.14 o 
   7   6   4       17.82       21.66      1.66 o 
   8   6   4       26.20       28.47      1.43 o 
   9   6   4        0.01       -0.02      0.97 o 
  10   6   4        0.11        0.22      0.82 o 
  -6   7   4       24.11       30.19      1.65 o 
  -5   7   4        0.57        0.52      0.70 o 
  -4   7   4        7.34        6.36      0.88 o 
  -3   7   4      336.10      328.68      4.67 o 
  -2   7   4       30.99       36.56      2.66 o 
  -1   7   4       73.46       74.94      2.03 o 
   0   7   4      143.12      130.95      2.44 o 
   1   7   4        0.07        0.33      0.48 o 
   2   7   4      140.43      153.82      1.98 o 
   3   7   4       63.65       60.20      1.05 o 
   4   7   4        8.41        6.98      0.51 o 
   5   7   4        3.37        4.97      0.58 o 
   6   7   4      352.86      347.28      5.75 o 
   7   7   4      515.47      511.38      5.40 o 
   8   7   4        3.62        4.22      0.72 o 
   9   7   4       12.58       13.43      1.63 o 
  10   7   4        0.45       -0.09      0.90 o 
  -6   8   4       14.21       11.50      1.73 o 
  -5   8   4       46.09       49.88      1.99 o 
  -4   8   4       47.55       37.16      1.63 o 
  -3   8   4       81.00       66.43      2.03 o 
  -2   8   4      162.72      157.37      3.06 o 
  -1   8   4        6.24        2.93      1.55 o 
   0   8   4      144.54      147.20      2.75 o 
   1   8   4        1.95        3.64      0.67 o 
   2   8   4        0.12        0.60      0.54 o 
   3   8   4       32.77       37.53      1.09 o 
   4   8   4        8.77       10.51      0.88 o 
   5   8   4       53.01       52.30      1.34 o 
   6   8   4       40.23       37.63      1.27 o 
   7   8   4       34.28       40.11      1.58 o 
   8   8   4       42.51       34.17      1.33 o 
   9   8   4       19.51       18.02      1.13 o 
  -5   9   4        0.30        0.22      0.79 o 
  -4   9   4       25.29       27.77      3.27 o 
  -3   9   4        4.47        2.93      0.81 o 
  -2   9   4      152.52      144.59      3.04 o 
  -1   9   4        2.12        5.86      1.12 o 
   0   9   4       53.81       52.03      3.22 o 
   1   9   4       21.61       24.10      1.30 o 
   2   9   4       20.84       17.90      1.10 o 
   3   9   4      154.56      137.01      3.97 o 
   4   9   4       19.27       19.89      1.17 o 
   5   9   4       58.22       55.65      2.71 o 
   6   9   4       26.58       27.58      1.88 o 
   7   9   4       15.63       16.05      1.24 o 
   8   9   4       19.21       18.53      1.13 o 
   9   9   4       11.39       11.05      0.97 o 
  -3  10   4       25.74       28.88      1.98 o 
  -2  10   4        1.30        2.16      0.82 o 
  -1  10   4       34.27       28.57      1.49 o 
   0  10   4      242.04      246.26      4.05 o 
   1  10   4       37.36       32.19      1.47 o 
   2  10   4       10.50       11.89      1.59 o 
   3  10   4        1.35        0.21      1.02 o 
   4  10   4        0.25        0.13      1.04 o 
   5  10   4       44.91       46.82      2.00 o 
   6  10   4        2.32        2.92      0.82 o 
   7  10   4        0.02        0.19      0.71 o 
   8  10   4        0.08       -0.13      0.76 o 
  -2  11   4        0.19       -0.09      0.75 o 
  -1  11   4       26.33       31.75      1.68 o 
   0  11   4        1.82        3.12      0.91 o 
   1  11   4        0.04        1.40      1.17 o 
   2  11   4        8.94        7.48      1.48 o 
   3  11   4        6.73        8.40      1.53 o 
   4  11   4       12.21       10.66      1.72 o 
   5  11   4        2.12        1.65      1.31 o 
   6  11   4        5.76        6.41      1.06 o 
   1  12   4        1.50        4.43      1.48 o 
   2  12   4       23.32       21.01      2.18 o 
   3  12   4        1.68        2.67      1.40 o 
   4  12   4        0.00        1.02      1.38 o 
  -1 -11   5        0.46        0.48      0.80 o 
   0 -11   5        0.30        0.24      0.78 o 
   1 -11   5       45.30       51.67      3.01 o 
  -4 -10   5        5.37        4.60      1.07 o 
  -3 -10   5        0.76        0.31      0.78 o 
  -2 -10   5        4.52        1.33      0.78 o 
  -1 -10   5       76.59       74.09      2.30 o 
   0 -10   5       26.68       31.73      1.60 o 
   1 -10   5       51.15       54.75      2.91 o 
   2 -10   5       12.43       15.95      1.82 o 
   3 -10   5        9.25       11.51      1.61 o 
  -5  -9   5        3.81        4.93      0.96 o 
  -4  -9   5        0.05       -0.97      0.68 o 
  -3  -9   5       19.96       20.14      1.37 o 
  -2  -9   5       42.92       39.68      2.17 o 
  -1  -9   5      112.36      100.53      2.54 o 
   0  -9   5       81.32       84.96      2.29 o 
   1  -9   5        2.31        1.85      0.69 o 
   2  -9   5        4.56        5.38      1.29 o 
   3  -9   5      102.41      107.01      3.69 o 
   4  -9   5        8.76       10.41      1.06 o 
   5  -9   5       12.58       16.28      1.80 o 
  -6  -8   5       21.71       28.84      2.69 o 
  -5  -8   5       56.16       55.61      2.03 o 
  -4  -8   5        1.68        1.61      0.75 o 
  -3  -8   5        1.10        0.13      0.61 o 
  -2  -8   5        0.65        0.25      0.63 o 
  -1  -8   5        4.01        2.65      0.72 o 
   0  -8   5        2.23        1.23      0.65 o 
   1  -8   5       22.96       19.23      1.17 o 
   2  -8   5      282.91      310.35      6.45 o 
   3  -8   5       34.93       33.93      1.42 o 
   4  -8   5      145.08      142.06      2.91 o 
   5  -8   5       46.28       41.72      1.86 o 
   6  -8   5        5.72        7.70      1.50 o 
   7  -8   5       59.25       72.98      3.54 o 
  -7  -7   5        9.47        9.55      1.27 o 
  -6  -7   5        0.00       -0.02      1.06 o 
  -5  -7   5        7.60        7.18      0.98 o 
  -4  -7   5        3.54        2.91      0.80 o 
  -3  -7   5      149.60      165.19      3.18 o 
  -2  -7   5        5.75        8.39      0.93 o 
  -1  -7   5       55.06       53.35      1.72 o 
   0  -7   5        5.25        3.98      0.73 o 
   1  -7   5      172.79      164.50      2.86 o 
   2  -7   5        0.30       -0.04      0.50 o 
   3  -7   5      156.05      159.32      4.49 o 
   4  -7   5        0.66       -0.16      0.63 o 
   5  -7   5       76.38       70.35      2.01 o 
   6  -7   5       47.88       43.35      1.80 o 
   7  -7   5        5.85        5.83      1.36 o 
   8  -7   5        5.13        3.71      1.51 o 
  -7  -6   5        0.07       -0.33      0.73 o 
  -6  -6   5        2.74        2.55      0.80 o 
  -5  -6   5      149.55      148.79      3.06 o 
  -4  -6   5       32.31       34.36      3.71 o 
  -3  -6   5       94.51      102.46      2.37 o 
  -2  -6   5       40.82       39.87      1.47 o 
  -1  -6   5       11.38       10.72      1.36 o 
   0  -6   5        0.06        0.37      0.51 o 
   1  -6   5        4.83        3.83      0.51 o 
   2  -6   5      383.61      392.54      3.78 o 
   3  -6   5       47.46       46.11      1.93 o 
   4  -6   5        1.62        0.85      0.56 o 
   5  -6   5        3.13        1.90      0.64 o 
   6  -6   5       70.48       68.69      2.08 o 
   7  -6   5        8.35        9.72      1.08 o 
   8  -6   5        0.00       -0.08      1.06 o 
  -8  -5   5        9.84        7.61      1.53 o 
  -7  -5   5       19.76       23.94      1.49 o 
  -6  -5   5       74.22       76.01      2.21 o 
  -5  -5   5       30.28       30.14      1.44 o 
  -4  -5   5      139.68      125.10      2.59 o 
  -3  -5   5       37.81       32.74      1.35 o 
  -2  -5   5        5.04        9.81      1.35 o 
  -1  -5   5      398.74      394.84      4.73 o 
   0  -5   5      154.14      164.70      2.00 o 
   1  -5   5      734.99      762.72      6.02 o 
   2  -5   5      100.93       99.07      1.52 o 
   3  -5   5       35.20       34.54      1.06 o 
   4  -5   5       21.94       18.74      1.94 o 
   5  -5   5       12.84        8.45      0.83 o 
   6  -5   5       19.76       22.21      1.27 o 
   7  -5   5       10.23        3.18      1.31 o 
   8  -5   5       79.22       88.62      2.46 o 
   9  -5   5       16.10       19.66      2.08 o 
  -8  -4   5        2.05        2.37      0.85 o 
  -7  -4   5        5.68        4.20      0.87 o 
  -6  -4   5       46.31       36.83      1.61 o 
  -5  -4   5       33.27       31.22      1.44 o 
  -4  -4   5        2.53        3.82      0.71 o 
  -3  -4   5       32.22       33.53      2.07 o 
  -2  -4   5       58.11       48.18      1.45 o 
  -1  -4   5      261.62      255.93      3.20 o 
   0  -4   5      124.43      110.11      1.52 o 
   1  -4   5      966.95     1033.25      7.62 o 
   2  -4   5      151.57      129.45      1.67 o 
   3  -4   5        4.03        3.98      0.40 o 
   4  -4   5       83.16       84.79      1.89 o 
   5  -4   5      194.37      173.58      2.92 o 
   6  -4   5        0.18        2.40      0.65 o 
   7  -4   5        2.83        0.76      1.05 o 
   8  -4   5        0.05        0.53      0.67 o 
   9  -4   5        1.56        0.03      0.73 o 
  -8  -3   5        5.57        5.41      0.94 o 
  -7  -3   5        8.24        5.84      0.90 o 
  -6  -3   5       40.13       34.18      2.60 o 
  -5  -3   5      116.67      103.09      2.30 o 
  -4  -3   5      236.69      237.06      3.50 o 
  -3  -3   5      168.59      160.89      2.64 o 
  -2  -3   5      892.36      913.07      6.84 o 
  -1  -3   5      582.74      564.77      4.54 o 
   0  -3   5        0.46        0.38      0.31 o 
   1  -3   5      904.16      899.70      6.65 o 
   2  -3   5      755.68      745.81      5.67 o 
   3  -3   5       87.67      116.66      2.07 o 
   4  -3   5      857.05      813.19     16.57 o 
   5  -3   5      128.86      119.39      2.30 o 
   6  -3   5       21.27       20.24      1.23 o 
   7  -3   5      986.93      949.61      9.76 o 
   8  -3   5        2.67        2.37      0.74 o 
   9  -3   5       23.56       26.86      1.49 o 
  10  -3   5        0.06        0.87      0.77 o 
  -8  -2   5        8.50        5.77      1.38 o 
  -7  -2   5        7.87        8.78      1.15 o 
  -6  -2   5        9.87        9.12      0.89 o 
  -5  -2   5      148.98      142.23      2.98 o 
  -4  -2   5       35.25       37.17      1.30 o 
  -3  -2   5        0.46        0.16      0.45 o 
  -2  -2   5       81.34       72.88      2.27 o 
  -1  -2   5        8.07        9.48      1.48 o 
   0  -2   5        1.45        0.61      0.57 o 
   1  -2   5       78.13       77.64      2.95 o 
   2  -2   5      143.59      160.73      1.71 o 
   3  -2   5     3473.63     3718.68     30.30 o 
   4  -2   5      106.88      101.55      2.27 o 
   5  -2   5        1.45        0.01      0.43 o 
   6  -2   5       42.28       36.05      1.37 o 
   7  -2   5       23.74       17.61      1.27 o 
   8  -2   5       33.81       32.39      1.67 o 
   9  -2   5        2.81        1.86      0.77 o 
  10  -2   5        2.48        1.53      1.30 o 
  -8  -1   5       10.54       11.66      1.74 o 
  -7  -1   5       43.75       51.03      2.76 o 
  -6  -1   5       12.60       15.24      1.03 o 
  -5  -1   5       14.91       15.97      0.99 o 
  -4  -1   5        0.56        1.41      0.38 o 
  -3  -1   5     1005.58      938.13      7.96 o 
  -2  -1   5       18.63       21.74      0.71 o 
  -1  -1   5      119.93      104.49      1.94 o 
   0  -1   5      166.58      160.83      2.39 o 
   1  -1   5       38.96       32.99      0.72 o 
   2  -1   5      759.11      729.42      5.37 o 
   3  -1   5     1567.84     1681.41     14.40 o 
   4  -1   5      238.17      278.11      6.50 o 
   5  -1   5       67.83       62.73      1.59 o 
   6  -1   5      640.84      654.84      6.94 o 
   7  -1   5      259.98      234.35      5.71 o 
   8  -1   5      227.31      251.29      7.00 o 
   9  -1   5       55.27       72.37      2.17 o 
  10  -1   5        5.26        3.13      0.86 o 
  11  -1   5        7.51        7.07      1.12 o 
  -8   0   5        8.32        6.81      1.44 o 
  -7   0   5        0.02        0.89      1.06 o 
  -6   0   5       93.10       96.90      3.43 o 
  -5   0   5        1.47        2.37      0.47 o 
  -4   0   5      176.14      180.17      2.17 o 
  -3   0   5      164.28      155.21      1.89 o 
  -2   0   5     1460.75     1408.62      9.90 o 
  -1   0   5     1675.45     1826.55     12.43 o 
   0   0   5      320.02      326.54      2.81 o 
   1   0   5       24.35       17.48      0.54 o 
   2   0   5        0.47        0.72      0.21 o 
   3   0   5      192.40      183.13      2.48 o 
   4   0   5      161.24      195.86      2.72 o 
   5   0   5      196.38      164.24      2.58 o 
   6   0   5      186.76      212.39      3.17 o 
   7   0   5      204.07      200.54      3.19 o 
   8   0   5       10.76       11.21      1.00 o 
   9   0   5       40.70       39.71      1.68 o 
  10   0   5       87.39       93.31      2.56 o 
  11   0   5        8.57        9.25      3.04 o 
  -8   1   5       18.71       20.89      1.97 o 
  -7   1   5       12.19        8.52      1.46 o 
  -6   1   5       48.61       45.73      1.66 o 
  -5   1   5      217.23      207.64      5.91 o 
  -4   1   5      100.71       91.65      1.95 o 
  -3   1   5       14.11       15.34      0.64 o 
  -2   1   5       46.33       40.00      1.62 o 
  -1   1   5     1725.04     1801.63     20.11 o 
   0   1   5     4548.56     4578.56     54.68 o 
   1   1   5     1543.16     1513.54     10.34 o 
   2   1   5        4.41        6.25      0.35 o 
   3   1   5       67.21       67.29      1.72 o 
   4   1   5     2235.69     2261.46     20.58 o 
   5   1   5        0.19        0.61      0.46 o 
   6   1   5        0.86       -0.08      0.62 o 
   7   1   5       72.94       63.66      1.75 o 
   8   1   5        1.95        1.37      0.61 o 
   9   1   5       32.23       28.87      2.30 o 
  10   1   5       10.14       12.98      1.17 o 
  11   1   5        0.01        0.18      0.79 o 
  -8   2   5       28.90       28.79      2.27 o 
  -7   2   5        1.35        1.37      0.72 o 
  -6   2   5        5.33        6.43      0.88 o 
  -5   2   5      284.29      285.24      4.08 o 
  -4   2   5       30.34       31.69      2.48 o 
  -3   2   5       50.94       49.98      1.42 o 
  -2   2   5      425.25      387.68      3.31 o 
  -1   2   5       13.29       12.07      0.49 o 
   0   2   5        2.48        1.45      0.55 o 
   1   2   5     2269.48     2386.81     15.90 o 
   2   2   5        3.27        1.71      0.35 o 
   3   2   5       46.73       39.50      0.80 o 
   4   2   5      289.85      288.71      2.63 o 
   5   2   5      192.16      196.58      2.09 o 
   6   2   5      381.50      380.53      5.19 o 
   7   2   5       13.80       11.16      0.83 o 
   8   2   5       35.11       40.66      1.52 o 
   9   2   5        0.01        0.05      0.97 o 
  10   2   5        0.78       -0.98      0.91 o 
  11   2   5        6.86        6.04      1.55 o 
  -8   3   5        4.14        6.93      1.06 o 
  -7   3   5       13.79       14.56      1.20 o 
  -6   3   5        4.89        8.09      1.09 o 
  -5   3   5       14.38       14.28      1.04 o 
  -4   3   5       80.94       72.85      4.46 o 
  -3   3   5      500.82      476.41      7.59 o 
  -2   3   5      249.69      246.75      3.50 o 
  -1   3   5        3.18        1.83      0.84 o 
   0   3   5       39.40       32.64      0.97 o 
   1   3   5        1.12        2.34      0.30 o 
   2   3   5       25.51       19.13      0.62 o 
   3   3   5      335.17      337.78      3.14 o 
   4   3   5       11.56       10.59      0.88 o 
   5   3   5      124.32      117.25      1.58 o 
   6   3   5       17.17       16.35      0.98 o 
   7   3   5        2.63        2.47      0.62 o 
   8   3   5        9.96        9.87      0.91 o 
   9   3   5       72.47       70.31      3.26 o 
  10   3   5       19.66       11.81      1.74 o 
  11   3   5        0.04       -0.34      1.21 o 
  -7   4   5        6.21        9.72      1.13 o 
  -6   4   5       18.27       22.08      1.36 o 
  -5   4   5      103.99      108.42      2.56 o 
  -4   4   5        4.28        5.71      0.96 o 
  -3   4   5      210.62      208.46      3.21 o 
  -2   4   5        1.71        2.93      0.58 o 
  -1   4   5      843.86      904.27      8.65 o 
   0   4   5       67.25       51.16      1.34 o 
   1   4   5      332.97      308.61      2.76 o 
   2   4   5       50.05       45.21      0.90 o 
   4   4   5      180.83      184.84      2.09 o 
   5   4   5      435.09      459.95      4.02 o 
   6   4   5       74.52       87.93      1.47 o 
   7   4   5       61.04       65.22      1.71 o 
   8   4   5       33.42       28.39      1.36 o 
   9   4   5        2.63        2.33      1.10 o 
  10   4   5        1.86        3.44      1.27 o 
  11   4   5        0.35       -0.49      1.25 o 
  -7   5   5        4.18        4.98      1.01 o 
  -6   5   5        0.01        0.13      0.73 o 
  -5   5   5        0.03       -0.03      0.62 o 
  -4   5   5       17.87       18.49      1.42 o 
  -3   5   5       74.09       72.07      1.95 o 
  -2   5   5        0.05        0.40      0.50 o 
  -1   5   5       69.02       60.64      5.54 o 
   0   5   5      684.47      713.06      7.17 o 
   1   5   5      213.35      200.12      1.72 o 
   2   5   5        2.01        0.41      0.31 o 
   3   5   5        4.31        2.74      0.38 o 
   4   5   5       92.16       90.22      1.44 o 
   5   5   5      157.07      177.98      2.17 o 
   6   5   5       27.91       35.18      1.16 o 
   7   5   5        3.07        4.85      0.58 o 
   8   5   5      148.11      141.25      4.16 o 
   9   5   5        1.03        0.49      1.06 o 
  10   5   5       10.04        7.76      1.59 o 
  11   5   5        0.00        0.06      1.29 o 
  -6   6   5       29.47       27.15      1.63 o 
  -5   6   5        3.62        4.77      0.87 o 
  -4   6   5        0.66       -0.22      1.00 o 
  -3   6   5        4.30        4.42      0.73 o 
  -2   6   5        0.64       -0.28      0.57 o 
  -1   6   5        3.42        3.91      0.65 o 
   0   6   5       55.21       45.63      2.63 o 
   1   6   5      347.73      337.29      4.20 o 
   2   6   5      431.63      445.93      3.31 o 
   3   6   5      729.99      718.22      5.75 o 
   4   6   5       24.89       21.29      0.84 o 
   5   6   5      123.20      127.98      2.59 o 
   6   6   5      579.01      562.35      4.99 o 
   7   6   5       31.46       27.01      1.35 o 
   8   6   5       89.48       91.30      3.37 o 
   9   6   5        0.81        2.86      1.23 o 
  10   6   5        0.81        0.30      1.08 o 
  -6   7   5       29.35       28.88      1.72 o 
  -5   7   5        2.35        3.30      0.88 o 
  -4   7   5      107.48      102.79      2.60 o 
  -3   7   5        0.58        0.94      0.66 o 
  -2   7   5      232.20      223.20      3.63 o 
  -1   7   5      274.79      244.63      3.71 o 
   0   7   5       94.04       90.59      2.10 o 
   1   7   5       65.67       57.73      1.66 o 
   2   7   5       63.78       54.76      1.59 o 
   3   7   5       98.24       94.09      1.31 o 
   4   7   5       43.28       38.42      0.92 o 
   5   7   5        3.11        3.54      0.66 o 
   6   7   5        1.00        1.87      0.93 o 
   7   7   5      120.79      116.14      2.56 o 
   8   7   5       23.89       19.63      1.25 o 
   9   7   5        1.01        1.59      0.86 o 
  10   7   5       13.05       16.61      1.42 o 
  -5   8   5        8.02       14.93      1.28 o 
  -4   8   5       21.97       18.94      1.33 o 
  -3   8   5        1.99        2.65      0.80 o 
  -2   8   5       13.92       18.09      1.21 o 
  -1   8   5      354.94      370.00      5.01 o 
   0   8   5        1.62        2.74      0.69 o 
   1   8   5       36.26       38.50      1.49 o 
   2   8   5       23.12       17.52      1.15 o 
   3   8   5       94.63       85.50      2.03 o 
   4   8   5      171.23      176.06      2.01 o 
   5   8   5       12.46       14.44      0.81 o 
   6   8   5       34.54       29.21      1.12 o 
   7   8   5       54.11       59.28      1.60 o 
   8   8   5       96.76       77.34      1.88 o 
   9   8   5        4.72        7.69      1.10 o 
  -4   9   5       24.18       24.20      1.92 o 
  -3   9   5        0.42        1.61      0.89 o 
  -2   9   5        2.55        4.34      1.54 o 
  -1   9   5      177.65      172.24      3.33 o 
   0   9   5      109.56      102.16      3.06 o 
   1   9   5      179.47      190.56      3.97 o 
   2   9   5       18.11       16.82      1.10 o 
   3   9   5        4.63        8.05      1.17 o 
   4   9   5       61.31       55.79      2.67 o 
   5   9   5       16.98       20.68      1.23 o 
   6   9   5       15.07       15.46      1.56 o 
   7   9   5       21.33       22.91      1.16 o 
   8   9   5       23.27       21.56      1.16 o 
   9   9   5       10.47       12.69      1.81 o 
  -3  10   5        2.57        3.36      0.97 o 
  -2  10   5       23.54       23.97      1.52 o 
  -1  10   5       18.47       23.25      1.60 o 
   0  10   5        7.56       10.75      1.09 o 
   1  10   5       25.58       26.26      1.46 o 
   2  10   5        8.95        9.79      0.98 o 
   3  10   5        0.85        0.95      1.00 o 
   4  10   5        0.51        0.55      1.06 o 
   5  10   5        0.60       -0.04      1.00 o 
   6  10   5        0.14        0.41      0.70 o 
   7  10   5        1.02        3.79      1.10 o 
   8  10   5        1.69        2.70      0.91 o 
  -1  11   5       14.77       14.50      1.24 o 
   0  11   5       78.15       80.06      3.00 o 
   1  11   5       42.05       46.84      1.85 o 
   2  11   5        6.52        9.56      1.61 o 
   3  11   5        5.97        6.08      1.50 o 
   4  11   5        5.48        3.43      1.27 o 
   5  11   5        0.53       -0.25      1.14 o 
   6  11   5        0.02       -0.51      1.06 o 
   2  12   5       24.50       24.60      2.27 o 
   3  12   5       12.11       13.74      1.93 o 
  -3 -10   6        0.41        0.70      0.80 o 
  -2 -10   6        0.76        0.62      0.81 o 
  -1 -10   6        0.86        1.29      1.11 o 
   0 -10   6        1.89        2.25      0.82 o 
   1 -10   6        9.47        8.59      1.61 o 
   2 -10   6        5.65        6.36      1.53 o 
   3 -10   6        2.07        1.10      1.17 o 
  -4  -9   6        5.56        6.76      1.17 o 
  -3  -9   6       13.81       13.58      1.22 o 
  -2  -9   6        9.64       14.78      1.21 o 
  -1  -9   6        0.02       -0.95      0.76 o 
   0  -9   6        0.11       -0.36      0.62 o 
   1  -9   6        0.09       -0.13      0.98 o 
   2  -9   6        4.40        5.60      1.40 o 
   3  -9   6      114.83      121.26      4.18 o 
   4  -9   6        2.24        2.40      1.19 o 
   5  -9   6       80.76       92.37      3.88 o 
  -5  -8   6        1.34        1.53      0.81 o 
  -4  -8   6       52.52       48.78      1.99 o 
  -3  -8   6        2.12        1.28      0.74 o 
  -2  -8   6        1.03        1.05      0.65 o 
  -1  -8   6        4.95        7.30      0.91 o 
   0  -8   6       58.88       57.23      1.85 o 
   1  -8   6        5.62        6.02      1.75 o 
   2  -8   6        0.67       -0.66      0.93 o 
   3  -8   6       45.95       47.41      2.59 o 
   4  -8   6       35.34       43.27      1.76 o 
   5  -8   6        0.59        0.01      0.68 o 
   6  -8   6        0.01        1.03      0.83 o 
  -6  -7   6        9.29        9.58      1.17 o 
  -5  -7   6       11.63       12.03      1.17 o 
  -4  -7   6      134.15      139.54      3.06 o 
  -3  -7   6        9.08        6.00      1.79 o 
  -2  -7   6        0.88        0.13      0.89 o 
  -1  -7   6        9.22        9.39      0.91 o 
   0  -7   6      446.62      405.92      7.69 o 
   1  -7   6      786.38      777.47      8.17 o 
   2  -7   6       14.30       18.04      1.67 o 
   3  -7   6       26.83       26.39      1.31 o 
   4  -7   6        0.24        0.54      0.74 o 
   5  -7   6       55.48       57.56      1.97 o 
   6  -7   6        0.18       -0.56      0.73 o 
   7  -7   6       12.29       21.19      1.73 o 
  -7  -6   6        6.49        5.10      1.10 o 
  -6  -6   6       76.34       81.55      2.49 o 
  -5  -6   6       32.32       31.94      1.59 o 
  -4  -6   6       75.75       86.73      3.34 o 
  -3  -6   6      171.17      162.36      3.13 o 
  -2  -6   6      498.60      511.29      6.83 o 
  -1  -6   6        2.95        3.77      0.72 o 
   0  -6   6      181.80      181.22      3.03 o 
   1  -6   6       44.12       59.62      2.28 o 
   2  -6   6      486.03      484.91      5.65 o 
   3  -6   6      180.82      168.10      2.93 o 
   4  -6   6       21.01       25.06      3.11 o 
   5  -6   6        3.49        5.97      0.84 o 
   6  -6   6       76.98       70.49      2.69 o 
   7  -6   6       25.88       24.95      1.52 o 
   8  -6   6        0.84       -0.85      0.82 o 
  -7  -5   6        3.38        3.42      0.91 o 
  -6  -5   6      179.81      185.50      3.63 o 
  -5  -5   6      126.91      129.55      6.14 o 
  -4  -5   6        0.70        0.06      0.74 o 
  -3  -5   6       36.82       38.64      1.55 o 
  -2  -5   6      342.64      352.86      4.62 o 
  -1  -5   6        6.61        7.23      0.77 o 
   0  -5   6       19.92       18.52      1.05 o 
   1  -5   6        5.79        9.26      0.59 o 
   2  -5   6      145.79      153.59      2.03 o 
   3  -5   6     1196.21     1128.29     15.81 o 
   4  -5   6        2.05        2.02      1.32 o 
   5  -5   6       40.95       46.74      1.68 o 
   6  -5   6      121.33      112.67      3.05 o 
   7  -5   6        3.60        1.80      0.78 o 
   8  -5   6       34.51       32.07      1.67 o 
   9  -5   6        0.80        1.88      0.90 o 
  -7  -4   6        4.60        5.54      0.91 o 
  -6  -4   6        1.98        2.26      0.80 o 
  -5  -4   6       29.48       30.41      1.49 o 
  -4  -4   6      254.78      246.12      4.72 o 
  -3  -4   6      114.27      105.12      4.94 o 
  -2  -4   6       26.28       24.30      1.18 o 
  -1  -4   6      143.05      120.18      2.26 o 
   0  -4   6      262.04      254.08      2.67 o 
   1  -4   6      196.73      197.89      2.26 o 
   2  -4   6      382.58      343.69      3.47 o 
   3  -4   6       10.20       11.71      1.44 o 
   4  -4   6      104.10      100.61      2.17 o 
   5  -4   6       27.29       31.05      1.36 o 
   6  -4   6       81.78       78.61      2.54 o 
   7  -4   6        5.38        4.95      0.83 o 
   8  -4   6        0.16        0.06      1.01 o 
   9  -4   6        0.71        1.00      0.78 o 
  -8  -3   6        8.86        9.84      1.80 o 
  -7  -3   6        1.34        1.21      0.76 o 
  -6  -3   6       22.27       19.98      1.27 o 
  -5  -3   6       28.96       25.81      1.65 o 
  -4  -3   6      278.56      267.06      3.87 o 
  -3  -3   6      113.44      107.22      3.24 o 
  -2  -3   6      775.86      816.08     10.18 o 
  -1  -3   6        8.36       10.79      0.73 o 
   0  -3   6      134.48      127.94      2.34 o 
   1  -3   6      460.24      466.21      3.98 o 
   2  -3   6        4.20        2.95      0.37 o 
   3  -3   6       30.78       28.92      2.77 o 
   4  -3   6      165.28      152.72      2.59 o 
   5  -3   6       33.69       33.90      1.32 o 
   6  -3   6       10.52       13.85      0.99 o 
   7  -3   6       26.78       25.02      1.41 o 
   8  -3   6        0.00       -0.83      0.66 o 
   9  -3   6       14.78       11.54      1.14 o 
  10  -3   6        7.66        9.59      1.19 o 
  -8  -2   6        0.35       -0.30      1.10 o 
  -7  -2   6       15.75       15.08      1.80 o 
  -6  -2   6        1.32        0.58      0.65 o 
  -5  -2   6       11.07        8.93      0.88 o 
  -4  -2   6      119.13      118.42      2.37 o 
  -3  -2   6       88.76       80.47      1.95 o 
  -2  -2   6      169.82      146.84      1.86 o 
  -1  -2   6      106.73      109.77      1.54 o 
   0  -2   6      747.28      714.64      6.54 o 
   1  -2   6      200.36      221.81      2.26 o 
   2  -2   6       39.13       30.95      1.21 o 
   3  -2   6      837.21      848.06      7.43 o 
   4  -2   6      348.31      358.67      6.23 o 
   5  -2   6      645.94      642.86      6.85 o 
   6  -2   6       11.30       16.25      1.12 o 
   7  -2   6      108.70       93.07      2.31 o 
   8  -2   6       10.07       11.85      1.09 o 
   9  -2   6        2.75        1.08      0.78 o 
  10  -2   6        1.40        0.88      1.45 o 
  -8  -1   6        4.87        6.30      1.57 o 
  -7  -1   6        4.29        4.09      1.31 o 
  -6  -1   6       13.32        9.69      1.50 o 
  -5  -1   6      111.17      105.25      3.82 o 
  -4  -1   6        0.36        0.92      0.51 o 
  -3  -1   6       16.22       15.99      0.72 o 
  -2  -1   6      334.01      315.92      3.04 o 
  -1  -1   6       20.68       25.98      0.76 o 
   0  -1   6       12.54       13.63      0.61 o 
   1  -1   6      385.76      370.78      3.22 o 
   2  -1   6       95.33      101.49      1.32 o 
   3  -1   6        0.10        0.14      1.24 o 
   4  -1   6      175.72      209.58      2.99 o 
   5  -1   6        1.96        1.88      0.53 o 
   6  -1   6        8.28        6.27      0.76 o 
   7  -1   6        3.47        4.19      0.74 o 
   8  -1   6      109.10      111.53      2.62 o 
   9  -1   6       54.55       56.81      3.55 o 
  10  -1   6        0.76        0.16      0.75 o 
  -8   0   6        0.55        1.82      1.19 o 
  -7   0   6       25.92       23.89      2.10 o 
  -6   0   6       44.53       39.37      2.33 o 
  -5   0   6      238.37      224.25      3.46 o 
  -4   0   6       75.94       71.18      1.46 o 
  -3   0   6        0.87        2.19      0.47 o 
  -2   0   6       10.28        9.86      0.53 o 
  -1   0   6      334.24      383.45      3.63 o 
   0   0   6      222.36      207.95      2.14 o 
   1   0   6       15.10       11.18      0.55 o 
   2   0   6      197.14      198.50      1.99 o 
   3   0   6      197.56      191.97      2.19 o 
   4   0   6        4.11        2.38      0.51 o 
   5   0   6     2078.29     2195.98     18.84 o 
   6   0   6       57.32       78.33      1.89 o 
   7   0   6        0.78       -0.11      0.89 o 
   8   0   6      195.26      184.77      3.48 o 
   9   0   6        6.00        5.84      0.92 o 
  10   0   6       26.23       27.49      1.53 o 
  11   0   6       10.61        8.11      1.14 o 
  -8   1   6        0.19        0.04      1.14 o 
  -6   1   6        7.01        3.83      0.80 o 
  -5   1   6      542.63      537.12      7.61 o 
  -4   1   6       50.85       52.76      1.60 o 
  -3   1   6      241.25      257.22      3.50 o 
  -2   1   6      181.24      168.37      1.96 o 
  -1   1   6      194.05      177.77      1.96 o 
   0   1   6      379.99      427.52      3.60 o 
   1   1   6      360.62      418.15      3.50 o 
   2   1   6      369.88      351.38      3.04 o 
   3   1   6      182.12      174.15      1.82 o 
   4   1   6      131.15      127.73      1.63 o 
   5   1   6      353.31      393.40      5.02 o 
   6   1   6       42.24       44.66      1.42 o 
   7   1   6      147.00      165.69      2.92 o 
   8   1   6       40.49       33.22      1.42 o 
   9   1   6       13.97       15.31      1.17 o 
  10   1   6        1.88       -0.05      0.79 o 
  11   1   6        7.07        5.58      1.07 o 
  -8   2   6        2.86        1.44      1.29 o 
  -7   2   6       55.96       64.25      2.14 o 
  -6   2   6        1.36        2.97      1.16 o 
  -5   2   6       31.05       41.06      1.58 o 
  -4   2   6      120.92      127.83      3.23 o 
  -3   2   6       31.00       30.12      1.25 o 
  -2   2   6       76.20       77.35      2.03 o 
  -1   2   6        0.29        0.56      0.28 o 
   0   2   6     2416.84     2353.80     15.85 o 
   1   2   6      523.29      554.59      4.40 o 
   2   2   6       10.99        8.30      0.57 o 
   3   2   6      639.99      583.35      4.60 o 
   4   2   6      353.55      371.21      3.26 o 
   5   2   6       23.61       24.24      2.03 o 
   6   2   6       22.62       26.63      1.15 o 
   7   2   6      104.95      119.34      3.89 o 
   8   2   6       25.95       22.81      1.26 o 
   9   2   6       52.51       50.63      1.82 o 
  10   2   6        1.03        2.22      0.80 o 
  11   2   6        3.01        3.88      1.38 o 
  -7   3   6        0.02       -1.00      0.74 o 
  -6   3   6       14.16       17.17      1.22 o 
  -5   3   6       89.06       84.68      2.23 o 
  -4   3   6       20.51       18.75      1.18 o 
  -3   3   6     1001.27      950.26      9.39 o 
  -2   3   6       37.18       39.68      1.32 o 
  -1   3   6        3.11        1.46      0.49 o 
   0   3   6     1397.31     1449.30     15.62 o 
   1   3   6      998.86      991.91      7.25 o 
   2   3   6      532.65      511.55      4.18 o 
   3   3   6       36.61       42.62      0.92 o 
   4   3   6       61.99       54.51      1.06 o 
   5   3   6       20.01       29.01      0.85 o 
   6   3   6        0.01        0.72      0.47 o 
   7   3   6      117.15      121.34      3.99 o 
   8   3   6        0.10        1.01      0.59 o 
   9   3   6       11.51       11.41      1.03 o 
  10   3   6        2.08        2.71      1.32 o 
  11   3   6        0.01       -1.17      1.08 o 
  -7   4   6       42.58       39.33      1.92 o 
  -6   4   6        0.46        0.46      0.78 o 
  -5   4   6        6.80       10.96      1.00 o 
  -4   4   6       66.34       73.97      2.03 o 
  -3   4   6      585.87      585.93      6.61 o 
  -2   4   6       10.99       16.49      1.23 o 
  -1   4   6      144.16      134.99      4.02 o 
   0   4   6      555.52      579.33      6.08 o 
   1   4   6      668.58      715.28      6.59 o 
   2   4   6      344.48      347.51      3.15 o 
   3   4   6      191.08      198.54      2.19 o 
   4   4   6      279.14      295.06      2.91 o 
   5   4   6       49.67       48.86      1.10 o 
   6   4   6       19.06       18.50      1.32 o 
   7   4   6      118.80      127.22      2.76 o 
   8   4   6        4.50        6.62      0.80 o 
   9   4   6       61.74       56.65      2.86 o 
  10   4   6       29.13       28.64      2.38 o 
  11   4   6        9.63        9.05      1.70 o 
  -6   5   6       51.27       60.96      2.18 o 
  -5   5   6      144.96      150.68      4.18 o 
  -4   5   6        7.16        6.34      1.80 o 
  -3   5   6        7.94        9.35      0.94 o 
  -2   5   6       17.72       13.93      0.99 o 
  -1   5   6       37.25       37.16      1.34 o 
   0   5   6       60.98       76.80      2.49 o 
   1   5   6        2.65        2.78      0.69 o 
   2   5   6        1.17        0.88      0.52 o 
   3   5   6      294.61      282.85      2.84 o 
   4   5   6      610.41      635.78      5.24 o 
   5   5   6        0.21        0.76      0.57 o 
   6   5   6      234.27      220.72      2.61 o 
   7   5   6        0.98        1.74      0.63 o 
   8   5   6       16.91       17.96      1.72 o 
   9   5   6       32.16       38.91      2.48 o 
  10   5   6        2.52        2.04      1.15 o 
  -6   6   6        0.03       -0.80      0.78 o 
  -5   6   6        1.35        2.57      1.27 o 
  -4   6   6        0.49        0.63      0.72 o 
  -3   6   6       18.63       18.96      1.87 o 
  -2   6   6       28.35       26.18      1.33 o 
  -1   6   6        5.80        3.01      0.65 o 
   0   6   6       19.06       19.20      1.08 o 
   1   6   6       88.46       92.64      2.03 o 
   2   6   6       35.87       34.63      1.32 o 
   3   6   6       18.30       18.91      0.81 o 
   4   6   6        1.05        1.20      0.42 o 
   5   6   6       15.27       18.87      0.87 o 
   6   6   6      255.13      260.58      2.98 o 
   7   6   6        0.01        0.13      0.95 o 
   8   6   6        4.17        1.19      1.08 o 
   9   6   6        0.71       -1.19      0.79 o 
  10   6   6        0.86        2.08      1.21 o 
  -5   7   6       11.06       11.15      1.19 o 
  -4   7   6        7.34        7.18      0.99 o 
  -3   7   6        0.02        0.16      0.74 o 
  -2   7   6        1.87        2.23      0.74 o 
  -1   7   6       13.02       12.37      2.63 o 
   0   7   6      220.33      205.85      3.37 o 
   1   7   6        0.26        0.82      0.56 o 
   2   7   6      278.98      292.72      4.00 o 
   3   7   6        4.45        4.30      0.69 o 
   4   7   6        0.23        0.24      0.56 o 
   5   7   6        9.99       12.19      0.74 o 
   6   7   6       64.79       65.56      1.84 o 
   7   7   6      190.63      174.88      3.15 o 
   8   7   6      160.35      135.17      4.22 o 
   9   7   6        2.28        2.35      1.21 o 
  10   7   6        0.42        0.64      1.08 o 
  -4   8   6        5.52        5.04      0.93 o 
  -3   8   6       11.47        9.08      1.09 o 
  -2   8   6       16.11       17.68      1.22 o 
  -1   8   6       57.11       55.56      1.88 o 
   0   8   6        7.40       12.40      1.04 o 
   1   8   6       17.54       18.56      1.21 o 
   2   8   6       48.44       54.89      1.76 o 
   3   8   6        1.39        1.50      0.62 o 
   4   8   6        2.26        1.11      0.62 o 
   5   8   6       54.52       53.34      1.35 o 
   6   8   6       49.94       56.99      1.47 o 
   7   8   6       10.48        8.60      0.80 o 
   8   8   6       42.86       41.56      2.35 o 
   9   8   6        0.52        0.97      0.92 o 
  -4   9   6       10.05       11.86      1.25 o 
  -3   9   6        8.09       13.44      1.25 o 
  -2   9   6       79.71       81.18      5.36 o 
  -1   9   6       13.24       14.17      1.25 o 
   0   9   6       14.04        7.59      1.21 o 
   1   9   6      118.68      120.74      2.69 o 
   2   9   6      153.82      148.71      2.92 o 
   3   9   6        1.82        1.29      0.66 o 
   4   9   6        3.42        4.28      1.23 o 
   5   9   6        3.44        2.65      1.12 o 
   6   9   6        3.83        4.10      0.64 o 
   7   9   6        1.78        2.17      0.60 o 
   8   9   6       11.15       14.25      1.02 o 
  -2  10   6        0.00       -0.14      1.20 o 
  -1  10   6       23.41       20.27      1.41 o 
   0  10   6       11.94       17.78      1.31 o 
   1  10   6        4.09        3.08      0.82 o 
   2  10   6       38.50       47.33      1.79 o 
   3  10   6       30.64       27.44      2.14 o 
   4  10   6       11.95       10.75      1.63 o 
   5  10   6       21.38       22.73      2.03 o 
   6  10   6       12.80       17.03      1.84 o 
   7  10   6        1.43        0.45      0.76 o 
  -1  11   6        0.00        0.01      0.90 o 
   0  11   6        9.29        8.18      1.08 o 
   1  11   6        3.18        4.53      0.97 o 
   2  11   6        0.06        0.30      1.17 o 
   3  11   6       50.63       46.14      2.74 o 
   4  11   6       34.91       38.84      2.71 o 
   5  11   6       13.56       14.55      1.87 o 
   6  11   6        4.28        4.83      1.32 o 
  -1 -10   7       18.25       21.58      2.33 o 
   0 -10   7        4.92        3.48      1.46 o 
   1 -10   7       34.23       41.77      2.88 o 
   2 -10   7        2.82        2.01      1.29 o 
  -3  -9   7       17.71       15.16      1.34 o 
  -2  -9   7        0.07        0.57      0.72 o 
  -1  -9   7        4.93        7.15      1.00 o 
   0  -9   7       32.23       37.97      2.63 o 
   1  -9   7        7.81        8.93      1.57 o 
   2  -9   7        1.07        0.09      1.08 o 
   3  -9   7       32.79       30.41      2.33 o 
   4  -9   7       15.05       10.56      1.74 o 
  -4  -8   7       25.73       20.05      1.44 o 
  -3  -8   7       20.79       24.84      1.56 o 
  -2  -8   7       22.49       21.20      1.73 o 
  -1  -8   7       16.83       17.10      1.24 o 
   0  -8   7       17.30       19.95      1.29 o 
   1  -8   7       78.29       71.16      3.18 o 
   2  -8   7       71.30       80.99      3.43 o 
   3  -8   7       10.61       13.42      1.63 o 
   4  -8   7        0.31        0.52      0.75 o 
   5  -8   7        4.40        2.36      0.81 o 
   6  -8   7       37.64       34.01      2.27 o 
  -5  -7   7       28.21       29.45      1.66 o 
  -4  -7   7       49.43       44.03      1.91 o 
  -3  -7   7       21.37       24.54      1.47 o 
  -2  -7   7       15.53       16.55      2.55 o 
  -1  -7   7       17.86       17.04      1.16 o 
   0  -7   7       11.22       11.96      1.01 o 
   1  -7   7        3.75        3.94      1.21 o 
   2  -7   7      206.56      198.97      5.17 o 
   3  -7   7       13.26       16.94      1.13 o 
   4  -7   7       14.80       12.98      1.10 o 
   5  -7   7      186.53      199.67      3.69 o 
   6  -7   7       14.50       10.59      1.25 o 
   7  -7   7       44.23       46.56      2.03 o 
  -6  -6   7        0.24        0.53      0.81 o 
  -5  -6   7       49.31       53.50      3.09 o 
  -4  -6   7       26.99       29.52      1.60 o 
  -3  -6   7       14.29       14.63      1.14 o 
  -2  -6   7        3.88        4.02      0.98 o 
  -1  -6   7        3.14        3.36      0.96 o 
   0  -6   7        4.05        3.85      0.75 o 
   1  -6   7       65.68       73.18      1.94 o 
   2  -6   7        2.57        0.91      0.66 o 
   3  -6   7        0.15        0.14      1.20 o 
   4  -6   7      234.78      244.56      4.56 o 
   5  -6   7        0.01       -0.34      0.65 o 
   6  -6   7       58.17       68.04      2.18 o 
   7  -6   7        6.63        5.45      1.56 o 
   8  -6   7        4.88        4.91      1.05 o 
  -6  -5   7        5.47        6.52      1.00 o 
  -5  -5   7       32.49       26.61      1.56 o 
  -4  -5   7        5.19        3.33      0.86 o 
  -3  -5   7       61.60       62.85      3.70 o 
  -2  -5   7      125.89      122.40      2.61 o 
  -1  -5   7       17.48       20.28      1.26 o 
   0  -5   7        5.57        6.07      0.77 o 
   1  -5   7      134.94      125.72      1.87 o 
   2  -5   7        2.37        2.72      1.00 o 
   3  -5   7      180.30      164.63      3.38 o 
   4  -5   7       25.86       29.64      1.37 o 
   5  -5   7      257.99      258.37      4.06 o 
   6  -5   7       21.94       23.31      1.35 o 
   7  -5   7        6.05        4.59      0.93 o 
   8  -5   7       22.09       20.90      1.42 o 
   9  -5   7        0.35       -0.56      0.85 o 
  -7  -4   7       12.04       10.32      1.16 o 
  -6  -4   7       46.30       47.06      1.92 o 
  -5  -4   7        7.83       11.49      2.73 o 
  -4  -4   7        0.79       -1.19      1.25 o 
  -3  -4   7      395.93      406.84      5.25 o 
  -2  -4   7       81.44       72.89      2.31 o 
  -1  -4   7       86.96       83.26      1.98 o 
   0  -4   7      624.90      634.50      5.33 o 
   1  -4   7        8.41        9.26      0.59 o 
   2  -4   7      107.68      110.77      2.21 o 
   3  -4   7       78.69       83.25      1.97 o 
   4  -4   7       36.07       30.85      1.33 o 
   5  -4   7       34.96       27.06      2.05 o 
   6  -4   7       11.56       11.46      1.08 o 
   7  -4   7        0.02       -0.72      0.67 o 
   8  -4   7       52.75       60.20      2.11 o 
   9  -4   7        6.52        9.19      1.12 o 
  -7  -3   7        0.08       -1.59      1.06 o 
  -6  -3   7       65.70       60.75      3.19 o 
  -5  -3   7       23.06       23.03      1.68 o 
  -4  -3   7       51.03       48.98      1.71 o 
  -3  -3   7       62.19       73.43      1.98 o 
  -2  -3   7      207.70      224.40      3.39 o 
  -1  -3   7        7.73        6.46      0.53 o 
   0  -3   7       33.69       27.59      0.89 o 
   1  -3   7      150.69      148.87      1.91 o 
   2  -3   7      151.87      164.05      2.01 o 
   3  -3   7      213.16      223.33      3.28 o 
   4  -3   7      167.25      153.98      2.72 o 
   5  -3   7      239.94      245.31      4.39 o 
   6  -3   7      124.19      105.31      4.21 o 
   7  -3   7        0.00       -0.16      1.13 o 
   8  -3   7        3.69        2.98      0.79 o 
   9  -3   7        0.01       -0.32      0.73 o 
  10  -3   7        8.62       11.30      1.24 o 
  -7  -2   7        0.70        0.02      1.06 o 
  -6  -2   7        0.67        1.10      1.02 o 
  -5  -2   7       31.06       36.09      1.94 o 
  -4  -2   7       97.63      103.88      2.30 o 
  -3  -2   7       70.11       64.97      2.02 o 
  -2  -2   7       16.21       16.56      0.77 o 
  -1  -2   7      395.42      363.87      3.45 o 
   0  -2   7        0.58       -0.21      0.32 o 
   1  -2   7       88.08       80.01      1.33 o 
   2  -2   7      148.98      131.17      2.22 o 
   3  -2   7       46.73       56.45      1.52 o 
   4  -2   7      117.68      112.00      3.35 o 
   5  -2   7       34.86       36.56      1.37 o 
   6  -2   7       20.17       17.81      1.44 o 
   7  -2   7       86.86       99.66      2.45 o 
   8  -2   7        0.08        1.28      0.78 o 
   9  -2   7        0.25        0.17      0.71 o 
  10  -2   7        0.12       -0.39      0.76 o 
  -7  -1   7        0.07        0.93      1.15 o 
  -6  -1   7       14.75       20.18      1.89 o 
  -5  -1   7        0.21        1.95      0.97 o 
  -4  -1   7       66.91       67.69      1.82 o 
  -3  -1   7      486.77      488.39      4.44 o 
  -2  -1   7       39.47       33.88      0.96 o 
  -1  -1   7       75.48       72.16      1.30 o 
   0  -1   7      117.11      113.22      2.02 o 
   1  -1   7      541.68      545.28      4.50 o 
   2  -1   7       56.44       49.27      1.10 o 
   3  -1   7      787.17      741.34     12.18 o 
   4  -1   7      164.33      141.10      2.46 o 
   5  -1   7      206.90      226.49      3.40 o 
   6  -1   7      269.23      278.10      4.01 o 
   7  -1   7      127.94      122.95      4.25 o 
   8  -1   7       57.10       49.61      1.88 o 
   9  -1   7      230.26      222.98      8.52 o 
  10  -1   7        5.77        6.59      1.02 o 
  -7   0   7        1.49        4.64      1.32 o 
  -6   0   7        0.42        0.26      1.12 o 
  -5   0   7        1.19        0.25      0.93 o 
  -4   0   7        9.52        9.20      1.15 o 
  -3   0   7       47.34       45.97      1.15 o 
  -2   0   7        6.38        7.26      0.53 o 
  -1   0   7       95.86       81.14      1.35 o 
   0   0   7        7.12        3.18      0.40 o 
   1   0   7      230.28      232.26      2.39 o 
   2   0   7      286.30      257.91      3.00 o 
   3   0   7      515.63      565.30      8.43 o 
   4   0   7       26.15       21.66      1.37 o 
   5   0   7      321.44      285.20      3.85 o 
   6   0   7       90.65      106.14      2.27 o 
   7   0   7      395.08      383.20      5.11 o 
   8   0   7       30.95       31.14      1.49 o 
   9   0   7       38.78       42.62      1.80 o 
  10   0   7       21.26       21.88      1.43 o 
  11   0   7        2.27       -0.57      0.81 o 
  -7   1   7        7.05        6.32      1.46 o 
  -6   1   7       35.21       33.76      2.25 o 
  -5   1   7       14.48       14.59      1.05 o 
  -4   1   7       10.51       13.61      1.16 o 
  -3   1   7       43.32       47.70      1.48 o 
  -2   1   7        5.99        7.03      0.52 o 
  -1   1   7      366.59      357.97      3.99 o 
   0   1   7       22.75       22.95      0.89 o 
   1   1   7       47.30       34.14      0.87 o 
   2   1   7      125.81      120.19      1.56 o 
   3   1   7       56.83       66.79      1.11 o 
   4   1   7      255.96      226.63      3.18 o 
   5   1   7       11.40       13.06      1.08 o 
   6   1   7       52.00       47.77      1.55 o 
   7   1   7        0.84       -0.05      0.90 o 
   8   1   7       22.18       30.03      1.50 o 
   9   1   7       21.30       13.44      1.12 o 
  10   1   7       11.56       12.93      1.35 o 
  11   1   7       12.73       16.61      1.41 o 
  -7   2   7        2.05        2.25      1.34 o 
  -6   2   7        1.40        2.07      0.78 o 
  -5   2   7       58.15       62.87      1.97 o 
  -4   2   7      203.32      199.99      5.30 o 
  -3   2   7       60.36       46.93      1.53 o 
  -2   2   7      175.03      156.92      2.68 o 
  -1   2   7       14.59       11.98      2.00 o 
   0   2   7        6.91        9.94      0.58 o 
   1   2   7        6.85       14.59      0.82 o 
   2   2   7      225.95      251.24      2.52 o 
   3   2   7       93.92       96.65      2.44 o 
   4   2   7      367.62      351.75      4.92 o 
   5   2   7       58.64       65.33      1.68 o 
   6   2   7        7.03        6.49      0.71 o 
   7   2   7      242.99      234.04      4.10 o 
   8   2   7       19.18       20.79      1.63 o 
   9   2   7       11.67       13.61      1.15 o 
  10   2   7        4.21        4.20      0.94 o 
  11   2   7        5.88        6.80      1.05 o 
  -7   3   7        7.48        7.31      1.12 o 
  -6   3   7       11.76       14.17      1.39 o 
  -5   3   7       30.82       30.28      1.53 o 
  -4   3   7       17.55       19.93      1.29 o 
  -3   3   7      728.15      703.49     14.90 o 
  -2   3   7       66.29       70.89      1.81 o 
  -1   3   7       17.11       13.56      0.87 o 
   0   3   7      170.88      163.64      6.04 o 
   1   3   7      391.58      416.07      3.66 o 
   2   3   7      398.69      391.70      3.50 o 
   3   3   7      122.60      112.67      1.57 o 
   4   3   7      528.59      529.63      4.47 o 
   5   3   7      417.10      417.33      9.65 o 
   6   3   7      192.24      197.66      3.10 o 
   7   3   7        0.02       -0.65      0.53 o 
   8   3   7       11.74       15.39      1.10 o 
   9   3   7       13.07       10.88      1.04 o 
  10   3   7       34.46       32.73      1.67 o 
  11   3   7       39.73       38.93      2.76 o 
  -6   4   7       36.17       40.42      3.47 o 
  -5   4   7       35.92       41.31      2.61 o 
  -4   4   7        0.11        0.77      0.73 o 
  -3   4   7       27.02       28.86      1.47 o 
  -2   4   7       24.92       21.65      1.26 o 
  -1   4   7       65.88       66.74      1.92 o 
   0   4   7       48.09       42.84      1.40 o 
   1   4   7      150.14      152.03      2.52 o 
   2   4   7       68.18       69.16      1.24 o 
   3   4   7        0.72        2.17      0.49 o 
   4   4   7        1.26        1.32      0.52 o 
   5   4   7      164.71      160.82      2.81 o 
   6   4   7       13.49       14.38      0.94 o 
   7   4   7       32.27       26.28      2.20 o 
   8   4   7        0.25       -0.31      0.60 o 
   9   4   7        1.51       -0.01      0.81 o 
  10   4   7        0.30       -0.44      1.02 o 
  11   4   7        8.31        7.00      1.74 o 
  -6   5   7       41.11       51.02      2.15 o 
  -5   5   7        7.20        8.71      1.08 o 
  -4   5   7       32.65       38.01      1.68 o 
  -3   5   7      113.35      115.98      2.60 o 
  -2   5   7       66.62       60.35      1.90 o 
  -1   5   7      607.42      597.94      6.72 o 
   0   5   7        9.26       10.59      0.84 o 
   1   5   7       70.60       76.45      1.85 o 
   2   5   7      633.55      620.94      7.11 o 
   3   5   7       13.88       13.57      0.70 o 
   4   5   7        7.35        7.38      0.64 o 
   5   5   7       52.96       55.42      1.24 o 
   6   5   7       19.04       19.56      1.16 o 
   7   5   7        0.18        0.21      0.59 o 
   8   5   7       19.13       17.25      1.13 o 
   9   5   7        0.45        1.21      1.12 o 
  10   5   7        0.11        0.08      0.98 o 
  -5   6   7        0.74        0.00      0.83 o 
  -4   6   7       20.35       26.71      1.54 o 
  -3   6   7        9.07        9.70      0.99 o 
  -2   6   7        2.63        2.17      0.73 o 
  -1   6   7       96.34       93.87      3.71 o 
   0   6   7        1.03        0.82      0.62 o 
   1   6   7      295.31      283.56      3.94 o 
   2   6   7      132.08      134.08      2.52 o 
   3   6   7       20.30       26.24      0.90 o 
   4   6   7        9.37        5.82      0.56 o 
   5   6   7       17.41       22.74      0.94 o 
   6   6   7       22.11       26.34      1.38 o 
   7   6   7      106.07      106.43      2.36 o 
   8   6   7        4.16        6.55      1.31 o 
   9   6   7        5.05        8.02      1.50 o 
  10   6   7        2.63        1.46      1.23 o 
  -5   7   7        5.28        4.64      1.00 o 
  -4   7   7        8.79        6.97      1.25 o 
  -3   7   7       76.85       82.70      2.37 o 
  -2   7   7        2.76        0.70      0.69 o 
  -1   7   7       50.88       50.54      1.79 o 
   0   7   7        0.09       -0.53      0.57 o 
   1   7   7       56.73       52.77      1.75 o 
   2   7   7       14.85       18.39      1.14 o 
   3   7   7       41.20       42.50      1.50 o 
   4   7   7       23.96       25.80      0.98 o 
   5   7   7        0.36       -0.30      0.56 o 
   6   7   7      360.94      369.88      3.88 o 
   7   7   7       68.98       69.10      2.91 o 
   8   7   7        0.36        0.13      1.04 o 
   9   7   7        0.85        1.34      1.04 o 
  10   7   7        2.69        0.97      1.19 o 
  -4   8   7       15.15       13.43      1.37 o 
  -3   8   7        1.08       -0.16      1.24 o 
  -2   8   7        2.42        3.33      0.88 o 
  -1   8   7       13.25       14.42      4.27 o 
   0   8   7       14.17       20.82      1.31 o 
   1   8   7        4.01        6.69      1.42 o 
   2   8   7       12.03        9.49      0.94 o 
   3   8   7      281.48      270.69      7.28 o 
   4   8   7      120.57      130.09      2.79 o 
   5   8   7       16.48       16.94      1.09 o 
   6   8   7       59.94       59.92      2.63 o 
   7   8   7        5.19        8.59      1.34 o 
   8   8   7       34.17       31.55      2.31 o 
   9   8   7        7.54        6.70      1.48 o 
  -3   9   7       18.74       22.45      1.54 o 
  -2   9   7       17.24       18.15      1.32 o 
  -1   9   7        0.03       -0.79      2.05 o 
   0   9   7       20.65       21.47      3.04 o 
   1   9   7        0.96        1.64      0.71 o 
   2   9   7        5.32        3.30      1.11 o 
   3   9   7       53.17       53.63      1.80 o 
   4   9   7      121.54      120.58      2.63 o 
   5   9   7       13.58       12.25      1.50 o 
   6   9   7        1.95        3.01      1.14 o 
   7   9   7        2.11        0.18      0.61 o 
   8   9   7        0.67        0.14      0.97 o 
  -1  10   7       23.83       17.90      2.90 o 
   0  10   7       22.29       19.41      1.35 o 
   1  10   7       10.72       12.82      1.15 o 
   2  10   7        0.01        0.32      0.68 o 
   3  10   7        9.48        9.76      1.05 o 
   4  10   7        1.24        2.01      1.14 o 
   5  10   7        8.23        9.67      1.51 o 
   6  10   7        0.41       -0.38      1.04 o 
   7  10   7        0.18        0.57      1.06 o 
   1  11   7       72.60       70.08      2.32 o 
   2  11   7       30.43       27.12      1.60 o 
   3  11   7        5.74        6.81      1.61 o 
   4  11   7        2.57        1.53      1.17 o 
   5  11   7       10.96       14.69      1.82 o 
  -2  -9   8        1.65        1.41      1.32 o 
  -1  -9   8        0.12       -0.09      1.23 o 
   0  -9   8        8.73        9.31      1.78 o 
   1  -9   8       12.48        9.54      1.67 o 
   2  -9   8        1.37        2.44      1.38 o 
   3  -9   8       18.79       19.61      2.14 o 
  -3  -8   8        5.46        5.90      0.98 o 
  -2  -8   8        0.01       -0.97      0.65 o 
  -1  -8   8        0.12        0.52      0.89 o 
   0  -8   8        0.43        1.72      1.25 o 
   1  -8   8       17.35       19.29      2.04 o 
   2  -8   8        0.89        2.10      1.17 o 
   3  -8   8       93.42       90.45      3.79 o 
   4  -8   8       10.22        8.23      1.57 o 
   5  -8   8        0.01       -0.33      0.76 o 
  -4  -7   8        9.92       12.63      1.82 o 
  -3  -7   8       26.47       30.79      1.67 o 
  -2  -7   8        0.79        0.71      0.74 o 
  -1  -7   8       12.78       12.27      1.06 o 
   0  -7   8       17.63       20.48      1.89 o 
   1  -7   8       19.02       18.00      1.89 o 
   2  -7   8       29.80       26.61      2.29 o 
   3  -7   8       32.17       33.29      2.44 o 
   4  -7   8       47.33       48.12      1.88 o 
   5  -7   8      102.26      100.69      2.67 o 
   6  -7   8        0.85        1.70      0.86 o 
  -5  -6   8        0.60        0.78      0.82 o 
  -4  -6   8        0.42       -0.64      0.72 o 
  -3  -6   8        5.84        5.89      1.89 o 
  -2  -6   8      134.02      125.69      3.56 o 
  -1  -6   8       14.74       16.59      1.16 o 
   0  -6   8        0.04       -0.41      0.60 o 
   1  -6   8       73.18       78.00      3.18 o 
   2  -6   8       30.56       26.50      2.08 o 
   3  -6   8        4.36        2.77      0.70 o 
   4  -6   8       26.08       31.28      1.50 o 
   5  -6   8       52.45       48.37      1.85 o 
   6  -6   8       22.83       24.53      3.75 o 
   7  -6   8        2.62        0.35      0.80 o 
  -6  -5   8       26.77       22.89      1.52 o 
  -5  -5   8        2.18        3.03      0.85 o 
  -4  -5   8       64.36       64.19      2.15 o 
  -3  -5   8        3.43        1.04      0.67 o 
  -2  -5   8      410.19      411.74      5.71 o 
  -1  -5   8      216.01      201.56      3.40 o 
   0  -5   8        9.87        8.97      0.87 o 
   1  -5   8       67.23       74.65      2.97 o 
   2  -5   8      182.23      178.02      7.02 o 
   3  -5   8      385.96      387.99      5.08 o 
   4  -5   8        0.88        0.25      0.63 o 
   5  -5   8        2.47        3.16      1.05 o 
   6  -5   8       37.49       37.24      1.70 o 
   7  -5   8       88.76       98.20      2.70 o 
   8  -5   8        3.01        2.14      0.86 o 
  -6  -4   8        4.41        3.27      1.29 o 
  -5  -4   8        2.84        2.45      0.83 o 
  -4  -4   8       42.03       43.49      1.77 o 
  -3  -4   8       61.39       55.95      1.87 o 
  -2  -4   8       37.71       36.61      1.49 o 
  -1  -4   8      550.92      552.13      6.37 o 
   0  -4   8      274.68      281.35      4.29 o 
   1  -4   8       18.23       18.11      0.86 o 
   2  -4   8       93.40       89.91      2.07 o 
   3  -4   8       46.64       43.02      1.51 o 
   4  -4   8       98.12       83.18      2.15 o 
   5  -4   8       71.71       74.46      2.10 o 
   6  -4   8       89.41      104.71      2.58 o 
   7  -4   8       40.09       35.61      1.70 o 
   8  -4   8       33.93       35.89      1.77 o 
   9  -4   8        3.92        3.84      0.97 o 
  -6  -3   8        1.08        1.02      1.12 o 
  -5  -3   8        5.19        6.07      0.91 o 
  -4  -3   8      301.49      323.97      4.70 o 
  -3  -3   8       10.51       11.47      0.97 o 
  -2  -3   8      126.14      112.46      2.43 o 
  -1  -3   8        6.36        8.91      1.30 o 
   0  -3   8      318.96      289.00      3.08 o 
   1  -3   8       85.10       85.65      1.51 o 
   2  -3   8       22.36       19.63      1.09 o 
   3  -3   8       57.76       46.77      1.56 o 
   4  -3   8       85.23       82.00      2.06 o 
   5  -3   8      665.22      638.34      7.21 o 
   6  -3   8        9.14        6.44      0.88 o 
   7  -3   8       92.83       95.18      2.48 o 
   8  -3   8        0.11        0.09      0.70 o 
   9  -3   8        0.59        0.14      0.82 o 
  -6  -2   8       15.54       16.35      1.91 o 
  -5  -2   8        7.19        9.65      1.46 o 
  -4  -2   8       67.60       73.08      5.05 o 
  -3  -2   8        4.72        3.77      0.72 o 
  -2  -2   8      160.24      167.25      2.90 o 
  -1  -2   8       56.02       57.30      1.28 o 
   0  -2   8      130.89      138.11      1.94 o 
   1  -2   8      402.06      371.49      4.05 o 
   2  -2   8      567.44      597.09      7.54 o 
   3  -2   8       95.62      102.05      2.15 o 
   4  -2   8        3.12        1.42      0.53 o 
   5  -2   8        0.11       -0.63      0.50 o 
   6  -2   8      100.10       96.49      2.34 o 
   7  -2   8        0.06        2.17      0.77 o 
   8  -2   8       19.18       14.47      1.22 o 
   9  -2   8        0.04        1.03      0.75 o 
  10  -2   8        4.03        3.63      1.55 o 
  -7  -1   8        0.79        2.42      1.42 o 
  -6  -1   8        9.73       10.58      1.65 o 
  -5  -1   8       13.72        9.07      1.42 o 
  -4  -1   8        0.09        0.23      0.83 o 
  -3  -1   8       34.61       41.06      1.52 o 
  -2  -1   8      779.47      751.69      6.21 o 
  -1  -1   8       38.50       38.09      1.07 o 
   0  -1   8      545.27      556.46      4.78 o 
   1  -1   8       82.73       91.61      1.49 o 
   2  -1   8       95.59       87.36      1.77 o 
   3  -1   8      563.92      548.94      6.02 o 
   4  -1   8       28.21       31.57      1.24 o 
   5  -1   8       24.41       22.78      1.16 o 
   6  -1   8      173.68      153.18      2.92 o 
   7  -1   8      294.63      286.13      4.34 o 
   8  -1   8      138.22      130.88      2.95 o 
   9  -1   8        4.94        2.26      1.63 o 
  10  -1   8        0.80       -0.69      0.71 o 
  -7   0   8        0.91        1.12      1.31 o 
  -6   0   8        0.08        0.25      0.98 o 
  -5   0   8        6.73        7.99      1.46 o 
  -4   0   8        2.47        1.70      0.91 o 
  -3   0   8        9.97       11.84      1.50 o 
  -2   0   8        1.49       -0.15      0.41 o 
  -1   0   8        3.63        5.98      0.52 o 
   0   0   8      136.82      132.82      1.84 o 
   1   0   8      336.10      339.67      6.13 o 
   2   0   8       79.72       69.30      1.57 o 
   3   0   8       53.78       54.64      1.52 o 
   4   0   8       20.42       26.67      1.16 o 
   5   0   8      241.81      260.59      3.76 o 
   6   0   8       12.82       14.71      1.02 o 
   7   0   8       10.30        9.36      0.98 o 
   8   0   8        3.95        7.15      1.32 o 
   9   0   8        9.88        8.40      1.14 o 
  10   0   8        0.05        0.40      0.76 o 
  -6   1   8        8.64       11.28      1.67 o 
  -5   1   8        0.08       -0.68      0.91 o 
  -4   1   8        1.93        4.34      1.27 o 
  -3   1   8       88.55       83.21      2.59 o 
  -2   1   8        0.44        0.06      0.70 o 
  -1   1   8      245.93      236.54      2.62 o 
   0   1   8      877.76      844.43      6.60 o 
   1   1   8      137.27      121.02      1.68 o 
   2   1   8       81.53       74.51      1.71 o 
   3   1   8      142.11      132.55      2.72 o 
   4   1   8       52.28       42.14      1.37 o 
   5   1   8      176.90      178.34      6.68 o 
   6   1   8      175.17      168.39      4.38 o 
   7   1   8       29.63       24.48      1.34 o 
   8   1   8       22.13       20.54      1.28 o 
   9   1   8        8.99        8.10      1.02 o 
  10   1   8        0.06        0.70      0.97 o 
  -6   2   8       28.89       30.28      2.42 o 
  -5   2   8        1.92        0.68      0.71 o 
  -4   2   8        3.19        3.80      0.79 o 
  -3   2   8       98.07       91.95      2.18 o 
  -2   2   8       75.18       69.09      2.24 o 
  -1   2   8       63.90       62.66      1.67 o 
   0   2   8       79.92       76.44      1.68 o 
   1   2   8      612.59      607.46      8.16 o 
   2   2   8        9.83       15.14      0.72 o 
   3   2   8        7.97        7.43      0.50 o 
   4   2   8       72.42       68.60      1.69 o 
   5   2   8      131.54      153.25      2.70 o 
   6   2   8       19.38       16.68      1.06 o 
   7   2   8      229.22      232.26      3.69 o 
   8   2   8        2.29        3.19      0.97 o 
   9   2   8        7.02        8.46      1.12 o 
  10   2   8       10.48        8.66      1.11 o 
  11   2   8       10.52       10.41      1.22 o 
  -6   3   8        6.05        6.54      1.08 o 
  -5   3   8        6.78        5.62      0.96 o 
  -4   3   8       10.60       18.36      1.24 o 
  -3   3   8       49.57       49.12      2.38 o 
  -2   3   8       21.24       19.94      1.26 o 
  -1   3   8        0.13        0.68      0.53 o 
   0   3   8        1.58        1.40      0.54 o 
   1   3   8       50.38       44.91      1.05 o 
   2   3   8       88.44       98.42      1.54 o 
   3   3   8       78.37       77.57      1.36 o 
   4   3   8        9.18        9.34      0.74 o 
   5   3   8       23.22       27.25      1.22 o 
   6   3   8      235.23      232.32      3.54 o 
   7   3   8      104.40      100.02      3.27 o 
   8   3   8        0.03        0.02      0.62 o 
   9   3   8        2.81        2.95      1.51 o 
  10   3   8        0.01       -0.95      0.64 o 
  -6   4   8       45.27       50.20      2.10 o 
  -5   4   8       51.70       54.04      2.05 o 
  -4   4   8        0.07       -0.02      0.70 o 
  -3   4   8       52.45       55.42      1.85 o 
  -2   4   8      226.20      240.95      4.85 o 
  -1   4   8       40.83       37.04      1.47 o 
   0   4   8      216.39      202.34      3.22 o 
   1   4   8       60.63       59.68      1.64 o 
   2   4   8       39.26       38.45      1.37 o 
   3   4   8      728.52      765.49      7.53 o 
   4   4   8       53.49       57.84      1.21 o 
   5   4   8        2.33        3.26      1.10 o 
   6   4   8        3.05        2.01      0.61 o 
   7   4   8       46.35       42.03      1.58 o 
   8   4   8       15.43       16.57      1.14 o 
   9   4   8       77.03       71.01      2.51 o 
  10   4   8        7.39        7.16      1.01 o 
  -5   5   8        0.00       -0.49      1.19 o 
  -4   5   8       13.63       12.78      1.20 o 
  -3   5   8        7.20        6.01      1.15 o 
  -2   5   8       23.71       21.61      1.27 o 
  -1   5   8      826.49      855.37      8.99 o 
   0   5   8        0.00        0.54      0.61 o 
   1   5   8       27.25       29.84      1.30 o 
   2   5   8       73.32       76.96      1.88 o 
   3   5   8      184.86      182.36      2.28 o 
   4   5   8       58.66       61.03      1.83 o 
   5   5   8       12.76       11.60      0.86 o 
   6   5   8        7.02        6.17      0.74 o 
   7   5   8       17.84       20.90      1.25 o 
   8   5   8       17.15       17.73      1.17 o 
   9   5   8        8.00        7.35      0.96 o 
  10   5   8        0.04       -1.28      0.85 o 
  -5   6   8       11.61       12.15      1.33 o 
  -4   6   8       25.63       26.81      1.56 o 
  -3   6   8       77.38       75.72      2.33 o 
  -2   6   8       18.71       18.83      1.43 o 
  -1   6   8       31.03       32.83      1.77 o 
   0   6   8        0.97        2.64      2.30 o 
   1   6   8       35.89       40.77      1.55 o 
   2   6   8      166.75      159.28      2.85 o 
   3   6   8      259.30      267.85      3.83 o 
   4   6   8       26.07       26.28      0.96 o 
   5   6   8       22.18       21.50      0.95 o 
   6   6   8        4.96        7.62      0.84 o 
   7   6   8       39.87       43.99      1.59 o 
   8   6   8       31.38       32.06      1.67 o 
   9   6   8        6.83        7.19      1.38 o 
  10   6   8        0.01       -0.32      1.08 o 
  -4   7   8       43.31       46.94      1.99 o 
  -3   7   8       17.52       16.93      1.28 o 
  -2   7   8        0.01       -0.30      2.15 o 
  -1   7   8       17.36       16.72      1.20 o 
   0   7   8       24.59       24.68      2.34 o 
   1   7   8       18.26       17.61      1.15 o 
   2   7   8        0.36        0.37      1.02 o 
   3   7   8       21.14       19.12      1.20 o 
   4   7   8      172.48      163.10      2.92 o 
   5   7   8      119.27      121.72      2.02 o 
   6   7   8       19.70       18.30      1.15 o 
   7   7   8       12.15       10.28      1.35 o 
   8   7   8       13.30       14.02      1.59 o 
   9   7   8       15.77       12.34      1.67 o 
  -3   8   8        4.55        5.11      1.04 o 
  -2   8   8       13.39       15.80      1.29 o 
  -1   8   8        2.60        2.32      0.79 o 
   0   8   8       31.05       34.31      2.31 o 
   1   8   8       23.29       23.86      1.62 o 
   2   8   8        0.34        0.57      2.11 o 
   3   8   8        2.47        4.29      0.77 o 
   4   8   8       13.85       12.34      1.42 o 
   5   8   8      123.98      134.58      2.72 o 
   6   8   8        4.49        3.61      0.64 o 
   7   8   8        6.94        5.55      1.25 o 
   8   8   8       38.69       43.83      2.61 o 
   9   8   8        8.80        6.15      1.44 o 
  -2   9   8       14.16       19.26      1.48 o 
  -1   9   8        2.25        2.77      0.87 o 
   0   9   8        8.81        8.32      1.40 o 
   1   9   8        4.77        5.30      1.13 o 
   2   9   8        2.48        2.48      0.98 o 
   3   9   8        0.02        0.06      0.66 o 
   4   9   8        1.62        2.43      0.74 o 
   5   9   8        1.46        1.57      0.69 o 
   6   9   8        1.58        1.99      1.06 o 
   8   9   8        0.10        0.41      0.82 o 
   0  10   8       21.73       22.45      1.55 o 
   1  10   8        3.43        4.82      0.96 o 
   2  10   8        4.16        3.20      0.89 o 
   3  10   8        2.45        1.10      1.01 o 
   4  10   8        0.43       -1.48      0.98 o 
   5  10   8       22.41       22.39      2.08 o 
   6  10   8       13.07       19.61      1.97 o 
   2  11   8        0.34       -0.09      0.77 o 
   3  11   8        6.13        4.45      1.51 o 
   4  11   8        0.01        0.87      1.27 o 
  -2  -8   9       21.25       26.76      1.65 o 
  -1  -8   9       42.80       45.54      2.91 o 
   0  -8   9       27.54       30.81      2.48 o 
   1  -8   9       26.89       35.60      2.59 o 
   2  -8   9        7.93        9.60      1.78 o 
   3  -8   9       43.27       50.25      2.97 o 
   4  -8   9        0.01        0.09      1.12 o 
  -3  -7   9        3.28        3.00      0.91 o 
  -2  -7   9        2.25        1.72      0.80 o 
  -1  -7   9       29.93       33.92      1.68 o 
   0  -7   9       27.09       27.75      2.20 o 
   1  -7   9       42.25       40.77      2.59 o 
   2  -7   9      148.90      157.43      4.96 o 
   3  -7   9        2.34        2.74      1.17 o 
   4  -7   9        0.02        0.85      1.25 o 
   5  -7   9       25.93       33.67      1.73 o 
   6  -7   9        9.68       12.84      2.38 o 
  -4  -6   9       22.66       30.88      2.23 o 
  -3  -6   9        7.39       10.34      1.13 o 
  -2  -6   9        4.20        3.01      0.80 o 
  -1  -6   9       41.63       48.12      2.78 o 
   0  -6   9        5.95        3.26      1.23 o 
   1  -6   9        1.23       -0.09      0.97 o 
   2  -6   9       47.89       54.79      2.84 o 
   3  -6   9        8.08        7.36      0.92 o 
   4  -6   9       15.41       20.21      1.34 o 
   5  -6   9       34.52       31.43      1.69 o 
   6  -6   9        0.04        1.61      0.97 o 
   7  -6   9        2.09        0.46      0.92 o 
  -5  -5   9        1.10        4.20      1.40 o 
  -4  -5   9        3.55        6.59      0.96 o 
  -3  -5   9       12.48       15.07      1.19 o 
  -2  -5   9        0.40       -0.39      0.62 o 
  -1  -5   9        0.48        0.09      0.68 o 
   0  -5   9       88.46       93.94      2.32 o 
   1  -5   9      297.01      290.22      6.38 o 
   2  -5   9        1.69        1.46      0.66 o 
   3  -5   9        7.70        5.06      1.11 o 
   4  -5   9       77.37       80.42      2.25 o 
   5  -5   9       10.78       11.06      1.12 o 
   6  -5   9        1.56        1.21      0.79 o 
   7  -5   9      104.61      116.94      3.01 o 
   8  -5   9        5.41        4.06      1.01 o 
  -5  -4   9       24.81       23.88      2.17 o 
  -4  -4   9       34.26       29.08      1.53 o 
  -3  -4   9       26.30       27.68      1.45 o 
  -2  -4   9        0.03       -0.16      0.58 o 
  -1  -4   9       51.09       50.15      1.76 o 
   0  -4   9       94.24      107.21      2.40 o 
   1  -4   9       22.50       23.12      1.20 o 
   2  -4   9        0.04       -0.35      0.52 o 
   3  -4   9        0.44        1.47      0.64 o 
   4  -4   9       33.31       39.76      2.17 o 
   5  -4   9       11.82       13.55      1.22 o 
   6  -4   9       41.84       37.41      2.71 o 
   7  -4   9        0.06        0.92      0.79 o 
   8  -4   9       43.62       46.22      2.17 o 
  -5  -3   9       15.01       15.97      1.87 o 
  -4  -3   9        0.05        0.45      0.72 o 
  -3  -3   9       10.93       11.71      1.06 o 
  -2  -3   9        1.10        0.52      0.61 o 
  -1  -3   9      100.52       99.78      2.30 o 
   0  -3   9      654.44      647.51      5.64 o 
   1  -3   9       52.09       54.61      1.68 o 
   2  -3   9       13.55       11.08      0.91 o 
   3  -3   9       38.51       37.49      2.25 o 
   4  -3   9        2.03        1.27      0.86 o 
   5  -3   9       72.49       77.75      2.17 o 
   6  -3   9       11.24        9.28      1.01 o 
   7  -3   9       27.78       33.78      1.69 o 
   8  -3   9        7.57        4.23      0.95 o 
   9  -3   9        3.83        4.65      1.01 o 
  -6  -2   9       18.79       16.79      1.99 o 
  -5  -2   9       17.23       16.66      1.80 o 
  -4  -2   9       35.99       28.77      2.23 o 
  -3  -2   9       99.88      101.15      2.80 o 
  -2  -2   9       35.57       33.67      1.43 o 
  -1  -2   9      480.72      476.39      5.21 o 
   0  -2   9        1.62        2.89      0.89 o 
   1  -2   9      177.73      165.69      2.23 o 
   2  -2   9      302.59      298.50     10.30 o 
   3  -2   9        2.80        4.89      0.74 o 
   4  -2   9      423.57      415.06      5.27 o 
   5  -2   9       15.22       13.87      1.32 o 
   6  -2   9        7.39        9.14      0.99 o 
   7  -2   9       56.94       53.27      1.91 o 
   8  -2   9       13.41       16.28      1.71 o 
   9  -2   9       10.40       11.04      1.21 o 
  -6  -1   9        5.24        5.26      1.40 o 
  -5  -1   9        0.58        2.18      1.12 o 
  -4  -1   9        0.07       -0.25      0.95 o 
  -3  -1   9        7.35       10.20      1.46 o 
  -2  -1   9      141.11      130.47      2.57 o 
  -1  -1   9       11.36       10.49      0.70 o 
   0  -1   9        3.48        3.70      0.55 o 
   1  -1   9      265.58      262.05      2.89 o 
   2  -1   9       28.27       25.08      1.24 o 
   3  -1   9        2.65       -0.33      0.53 o 
   4  -1   9        0.46        0.12      0.81 o 
   5  -1   9       87.36       85.77      2.13 o 
   6  -1   9       83.93       72.07      2.06 o 
   7  -1   9      128.99      145.92      4.95 o 
   8  -1   9       54.74       50.82      2.25 o 
   9  -1   9       43.75       49.70      1.99 o 
  10  -1   9       11.30        6.95      1.13 o 
  -6   0   9        0.07        0.74      1.08 o 
  -5   0   9       20.35       22.52      2.06 o 
  -4   0   9       33.85       32.42      2.25 o 
  -3   0   9       27.17       34.64      2.74 o 
  -2   0   9        4.35        5.65      0.89 o 
  -1   0   9       35.56       31.93      1.06 o 
   0   0   9      106.06      104.44      1.68 o 
   1   0   9      525.40      532.21      4.69 o 
   2   0   9      250.52      256.05      3.97 o 
   3   0   9       27.11       24.43      1.63 o 
   4   0   9      126.21      142.89      4.38 o 
   5   0   9       35.97       31.07      1.33 o 
   6   0   9       75.52       72.78      2.07 o 
   7   0   9       36.81       41.44      1.70 o 
   8   0   9        3.27        1.60      0.75 o 
   9   0   9       30.32       29.60      1.59 o 
  10   0   9       11.70       13.00      1.28 o 
  -6   1   9       29.23       31.68      2.67 o 
  -5   1   9        7.31        9.22      1.68 o 
  -4   1   9        8.32       11.03      1.67 o 
  -3   1   9        6.78        4.15      0.78 o 
  -2   1   9       14.92       17.45      1.10 o 
  -1   1   9       92.88       88.38      2.07 o 
   0   1   9       95.36       80.54      1.49 o 
   1   1   9       62.06       58.01      1.26 o 
   2   1   9      314.94      328.79      3.28 o 
   3   1   9        2.69        0.98      0.55 o 
   4   1   9       51.43       49.83      1.56 o 
   5   1   9      161.87      171.46      5.51 o 
   6   1   9        0.73        1.89      0.70 o 
   7   1   9       19.89       18.00      1.79 o 
   8   1   9       41.56       42.11      1.74 o 
   9   1   9        8.21        5.69      0.98 o 
  10   1   9        4.25        6.58      1.06 o 
  -5   2   9       11.64       13.92      1.25 o 
  -4   2   9        0.33        1.48      0.85 o 
  -3   2   9        2.48        0.14      1.08 o 
  -2   2   9      128.99      122.50      2.58 o 
  -1   2   9      346.06      345.89      4.55 o 
   0   2   9      122.03      114.84      2.31 o 
   1   2   9       10.39        7.40      0.56 o 
   2   2   9      197.53      188.38      2.30 o 
   3   2   9       22.81       21.08      1.08 o 
   4   2   9        0.91        0.94      0.55 o 
   5   2   9        2.21        3.49      0.69 o 
   6   2   9       38.35       36.87      1.49 o 
   7   2   9      134.43      136.65      2.84 o 
   8   2   9       26.59       30.00      1.53 o 
   9   2   9       38.48       36.66      1.69 o 
  10   2   9        1.95        3.17      0.86 o 
  -5   3   9        0.58       -0.49      0.74 o 
  -4   3   9        8.23        8.72      1.28 o 
  -3   3   9       89.66       97.17      2.45 o 
  -2   3   9        6.92        5.01      0.83 o 
  -1   3   9       53.45       50.80      2.38 o 
   0   3   9       14.38       12.18      0.96 o 
   1   3   9      198.35      202.73      3.16 o 
   2   3   9       52.05       49.20      2.51 o 
   3   3   9       97.61       81.97      1.85 o 
   4   3   9        3.68        4.62      1.06 o 
   5   3   9        4.56        7.23      0.84 o 
   6   3   9        2.93        0.83      0.62 o 
   7   3   9       18.00       21.24      1.28 o 
   8   3   9        2.08       -0.15      0.63 o 
   9   3   9        6.60        3.81      0.85 o 
  10   3   9        0.10       -0.84      0.86 o 
  -5   4   9        0.53        0.31      0.85 o 
  -4   4   9        6.23        6.09      1.00 o 
  -3   4   9       32.43       32.76      1.57 o 
  -2   4   9       46.93       37.23      2.18 o 
  -1   4   9       26.23       23.12      1.75 o 
   0   4   9       13.97       16.06      1.06 o 
   1   4   9        0.57        1.35      0.58 o 
   2   4   9       64.27       59.81      1.69 o 
   3   4   9       16.77       18.30      0.81 o 
   4   4   9       11.67       13.83      0.89 o 
   5   4   9      129.28      127.75      4.59 o 
   6   4   9       26.79       24.31      1.23 o 
   7   4   9       19.76       12.67      1.02 o 
   8   4   9        0.25        0.01      0.66 o 
   9   4   9       46.93       50.08      1.93 o 
  10   4   9        7.03        8.07      1.97 o 
  -4   5   9        3.30        3.67      0.92 o 
  -3   5   9       40.54       48.09      1.89 o 
  -2   5   9        0.82        2.12      0.91 o 
  -1   5   9       50.73       51.94      1.86 o 
   0   5   9      186.68      189.27      3.32 o 
   1   5   9       35.78       39.12      2.03 o 
   2   5   9       12.98       14.14      0.98 o 
   3   5   9      116.53      114.12      2.87 o 
   4   5   9       56.59       53.80      1.28 o 
   5   5   9       59.77       50.79      1.63 o 
   6   5   9       25.60       29.03      1.32 o 
   7   5   9       18.01       14.33      1.08 o 
   8   5   9       28.87       30.91      1.52 o 
   9   5   9       15.76       16.09      2.30 o 
  10   5   9        0.00        0.23      1.04 o 
  -4   6   9       27.45       29.43      1.74 o 
  -3   6   9       15.98       15.43      1.29 o 
  -2   6   9       11.46       13.26      1.56 o 
  -1   6   9       87.09       82.64      3.45 o 
   0   6   9      230.35      209.44      4.12 o 
   1   6   9       30.33       31.04      1.80 o 
   2   6   9        3.99        5.14      0.79 o 
   3   6   9       24.97       23.21      2.02 o 
   4   6   9       25.46       24.00      2.23 o 
   5   6   9       82.01       84.16      3.59 o 
   6   6   9       32.19       35.56      1.46 o 
   7   6   9        0.00       -0.44      0.62 o 
   8   6   9        5.58        7.13      0.94 o 
   9   6   9        2.78        0.45      1.02 o 
  -3   7   9        8.20       10.07      1.84 o 
  -2   7   9        2.86        2.46      0.82 o 
  -1   7   9       18.33       18.94      1.49 o 
   0   7   9       35.66       35.98      2.38 o 
   1   7   9      505.41      508.01      6.79 o 
   2   7   9        1.46        1.84      0.66 o 
   3   7   9       12.50       14.02      1.07 o 
   4   7   9       25.59       29.28      1.38 o 
   5   7   9        5.44        4.31      0.78 o 
   6   7   9       20.21       19.51      1.18 o 
   7   7   9       39.43       40.69      1.64 o 
   8   7   9       39.02       37.83      2.40 o 
   9   7   9        4.11        4.64      1.38 o 
  -2   8   9        0.83        2.14      0.86 o 
  -1   8   9       17.03       22.26      2.25 o 
   0   8   9        6.99       10.82      1.29 o 
   1   8   9       22.63       25.64      2.22 o 
   2   8   9        0.86        1.16      0.72 o 
   3   8   9       29.71       30.89      1.51 o 
   4   8   9        7.67       10.74      1.56 o 
   5   8   9       13.20       15.62      1.68 o 
   6   8   9       72.53       67.06      2.84 o 
   7   8   9       35.54       40.67      2.37 o 
   8   8   9        1.01        0.06      0.98 o 
  -1   9   9       23.25       22.85      1.58 o 
   0   9   9        9.84        9.04      1.26 o 
   1   9   9        1.72        0.41      1.11 o 
   2   9   9       11.23       11.30      1.12 o 
   3   9   9        7.02        8.41      1.01 o 
   4   9   9        4.54        6.86      0.96 o 
   5   9   9       13.12       11.61      1.07 o 
   1  10   9        3.25        0.37      0.81 o 
   2  10   9        8.10        8.37      1.05 o 
   3  10   9       14.58       17.67      1.35 o 
   4  10   9        0.97        1.33      0.80 o 
   5  10   9       14.90       15.33      1.78 o 
  -1  -7  10        0.46        1.97      1.23 o 
   0  -7  10        0.39       -0.28      1.12 o 
   1  -7  10       12.71       12.43      1.74 o 
   2  -7  10       43.81       48.79      3.07 o 
   3  -7  10       13.39       12.00      1.89 o 
   4  -7  10        0.79        2.88      1.40 o 
   5  -7  10       10.00        6.79      1.11 o 
  -3  -6  10        0.73        0.97      0.84 o 
  -2  -6  10        0.93        1.07      0.78 o 
  -1  -6  10        3.17        3.92      1.32 o 
   0  -6  10       21.85       21.48      2.06 o 
   1  -6  10       46.31       48.62      2.86 o 
   2  -6  10       14.45       10.66      1.59 o 
   3  -6  10       82.12       90.64      3.82 o 
   4  -6  10        0.77        2.33      0.85 o 
   5  -6  10       35.71       36.59      2.77 o 
   6  -6  10       13.46       10.21      1.22 o 
  -3  -5  10        4.27        4.01      0.86 o 
  -2  -5  10       27.34       29.19      1.56 o 
  -1  -5  10       26.79       27.99      1.50 o 
   0  -5  10       67.58       65.96      3.05 o 
   1  -5  10        0.85        0.00      1.10 o 
   2  -5  10        0.81        0.93      1.14 o 
   3  -5  10       22.97       20.81      1.30 o 
   4  -5  10       26.94       34.38      1.79 o 
   5  -5  10       15.64       13.22      1.17 o 
   6  -5  10       41.62       42.74      1.87 o 
   7  -5  10       51.77       52.93      2.13 o 
  -4  -4  10        3.49        4.42      1.50 o 
  -3  -4  10        6.70        8.18      0.99 o 
  -2  -4  10       34.26       37.05      1.66 o 
  -1  -4  10        0.31        0.47      0.63 o 
   0  -4  10       67.07       64.37      2.97 o 
   1  -4  10      193.39      191.00      5.07 o 
   2  -4  10        8.81        6.07      0.93 o 
   3  -4  10       56.08       56.45      1.87 o 
   4  -4  10       91.00       85.28      2.33 o 
   5  -4  10       37.52       39.04      2.90 o 
   6  -4  10       26.11       38.37      1.80 o 
   7  -4  10       16.37       15.70      1.33 o 
   8  -4  10        0.28        0.00      0.80 o 
  -4  -3  10       12.20       11.87      1.63 o 
  -3  -3  10        0.06        0.50      0.66 o 
  -2  -3  10        6.86        7.68      1.21 o 
  -1  -3  10        1.99        1.46      0.65 o 
   0  -3  10       71.22       74.37      2.02 o 
   1  -3  10       49.33       44.93      2.00 o 
   2  -3  10       42.03       35.69      1.49 o 
   3  -3  10       26.14       26.99      1.35 o 
   4  -3  10       11.76       14.80      1.10 o 
   5  -3  10      204.46      180.62      5.53 o 
   6  -3  10        1.48        4.11      0.89 o 
   7  -3  10        0.03       -0.23      1.08 o 
   8  -3  10        9.86        6.80      1.10 o 
  -5  -2  10        4.25        5.68      1.53 o 
  -4  -2  10       14.48       17.73      1.85 o 
  -3  -2  10        2.81        3.41      1.12 o 
  -2  -2  10       51.27       51.68      1.75 o 
  -1  -2  10      134.71      134.32      2.68 o 
   0  -2  10       36.53       35.38      1.15 o 
   1  -2  10       67.73       69.55      1.91 o 
   2  -2  10      315.04      325.47      7.99 o 
   3  -2  10        4.42        4.22      0.76 o 
   4  -2  10        0.08        0.98      0.63 o 
   5  -2  10       13.95       14.31      1.12 o 
   6  -2  10       34.37       43.29      1.77 o 
   7  -2  10       24.70       20.55      1.34 o 
   8  -2  10       34.86       32.93      1.68 o 
   9  -2  10       17.90       14.70      1.36 o 
  -5  -1  10       21.58       25.70      2.25 o 
  -4  -1  10       19.29       21.88      2.03 o 
  -3  -1  10        1.06        1.34      0.98 o 
  -2  -1  10       50.24       51.35      2.54 o 
  -1  -1  10       14.52       15.09      1.11 o 
   0  -1  10       25.32       23.26      1.00 o 
   1  -1  10        9.55       11.72      0.73 o 
   2  -1  10      583.30      546.35      6.30 o 
   3  -1  10      226.65      232.52      3.65 o 
   4  -1  10        5.38        6.24      1.35 o 
   5  -1  10       17.91       16.17      1.12 o 
   6  -1  10        3.30        2.53      0.78 o 
   7  -1  10       44.15       48.74      1.87 o 
   8  -1  10       20.19       19.43      1.37 o 
   9  -1  10        0.38        1.17      0.85 o 
  -5   0  10        2.11        0.74      1.06 o 
  -4   0  10       14.59       18.23      1.80 o 
  -3   0  10        1.03        0.04      0.97 o 
  -2   0  10       87.41       78.60      2.06 o 
  -1   0  10       16.73       15.56      1.03 o 
   0   0  10      236.47      228.43      2.79 o 
   1   0  10      284.58      286.45      4.06 o 
   2   0  10        2.90        4.32      0.71 o 
   3   0  10      240.24      236.89      3.64 o 
   4   0  10       74.47       68.90      1.96 o 
   5   0  10       56.13       58.65      2.92 o 
   6   0  10       50.98       60.73      2.80 o 
   7   0  10      109.59      111.85      2.67 o 
   8   0  10       31.42       32.15      1.65 o 
   9   0  10       11.66       13.55      1.26 o 
  10   0  10        7.81        7.91      1.20 o 
  -5   1  10        0.18       -0.44      1.14 o 
  -4   1  10       54.07       54.09      2.88 o 
  -3   1  10       10.12        9.79      1.22 o 
  -2   1  10        0.05       -0.73      0.62 o 
  -1   1  10       48.35       44.28      2.63 o 
   0   1  10      284.61      280.30      7.35 o 
   1   1  10       20.47       20.99      0.91 o 
   2   1  10       15.26       14.10      1.72 o 
   3   1  10       92.18       91.07      3.61 o 
   4   1  10        6.64        4.50      0.73 o 
   5   1  10       84.40       70.63      1.97 o 
   6   1  10       37.92       29.73      1.52 o 
   7   1  10        2.11        2.32      0.85 o 
   8   1  10       62.20       65.15      2.15 o 
   9   1  10       47.55       55.39      2.09 o 
  10   1  10       24.42       24.34      1.54 o 
  -5   2  10        1.44        4.81      1.57 o 
  -4   2  10        0.00       -0.40      0.69 o 
  -3   2  10       38.58       39.38      1.65 o 
  -2   2  10       71.46       65.91      1.97 o 
  -1   2  10       19.79       16.57      1.08 o 
   0   2  10       22.29       25.94      1.28 o 
   1   2  10       79.04       81.10      2.00 o 
   2   2  10        1.42       -0.53      0.42 o 
   3   2  10      122.10      131.60      2.53 o 
   4   2  10      266.58      264.35      3.88 o 
   5   2  10        2.95        3.40      0.74 o 
   6   2  10       60.28       54.55      1.83 o 
   7   2  10       14.30       12.18      1.07 o 
   8   2  10        4.06        1.93      0.82 o 
   9   2  10        3.91        5.20      1.40 o 
  10   2  10        4.87        6.78      1.04 o 
  -4   3  10       43.38       55.84      2.07 o 
  -3   3  10        1.05        1.58      0.72 o 
  -2   3  10       63.34       69.03      4.14 o 
  -1   3  10        2.96        1.18      0.71 o 
   0   3  10       44.27       35.97      1.49 o 
   1   3  10      294.91      284.72      4.05 o 
   2   3  10      426.39      395.75      4.92 o 
   3   3  10       81.94       92.69      2.08 o 
   4   3  10        9.38       10.64      0.89 o 
   5   3  10       61.70       67.34      1.91 o 
   6   3  10       28.30       21.74      1.30 o 
   7   3  10        5.54        7.96      0.92 o 
   8   3  10       38.34       30.56      1.51 o 
   9   3  10       11.42        8.70      1.08 o 
  10   3  10       19.44       20.88      1.44 o 
  -4   4  10       11.71       13.61      1.28 o 
  -3   4  10        7.16        4.42      0.96 o 
  -2   4  10        5.48        7.25      0.94 o 
  -1   4  10        7.40        9.80      1.03 o 
   0   4  10       12.07       11.43      1.46 o 
   1   4  10       16.91       16.78      1.62 o 
   2   4  10        0.86        0.99      0.65 o 
   3   4  10        2.54        3.26      0.98 o 
   4   4  10        3.37        3.27      1.12 o 
   5   4  10        0.18        0.22      0.57 o 
   6   4  10        1.78        1.96      0.68 o 
   7   4  10        0.01       -0.71      0.61 o 
   8   4  10        4.08        2.93      0.76 o 
   9   4  10       22.57       21.31      1.52 o 
  10   4  10        0.33        0.06      0.77 o 
  -3   5  10        1.12        1.75      0.90 o 
  -2   5  10        1.93        3.03      0.88 o 
  -1   5  10      176.67      175.85      3.42 o 
   0   5  10        0.10        0.40      0.66 o 
   1   5  10       79.73       84.98      2.23 o 
   2   5  10       57.90       57.34      1.84 o 
   3   5  10        7.35        8.15      0.86 o 
   4   5  10        3.69        4.45      1.17 o 
   5   5  10       38.42       38.28      1.50 o 
   6   5  10        3.28        3.81      0.74 o 
   7   5  10        5.72        3.88      0.80 o 
   8   5  10        9.26       10.10      1.06 o 
   9   5  10       12.01       11.91      1.17 o 
  -3   6  10        0.60        0.59      0.89 o 
  -2   6  10        3.40        3.38      0.95 o 
  -1   6  10        7.84        9.15      1.31 o 
   0   6  10        2.43        2.66      0.86 o 
   1   6  10       36.63       33.85      2.24 o 
   2   6  10       82.34       82.92      2.21 o 
   3   6  10        0.01       -0.61      0.57 o 
   4   6  10        2.02        1.59      0.97 o 
   5   6  10       10.06       11.05      1.48 o 
   6   6  10       21.18       21.02      1.24 o 
   7   6  10        6.66        9.84      1.08 o 
   8   6  10        0.01       -0.10      0.65 o 
   9   6  10        5.70        3.06      0.87 o 
  -2   7  10       21.13       22.50      1.53 o 
  -1   7  10        8.78       10.09      1.13 o 
   0   7  10        1.58        0.00      0.73 o 
   1   7  10       60.99       70.35      2.17 o 
   2   7  10        3.57        6.74      0.92 o 
   3   7  10       41.79       47.99      1.77 o 
   4   7  10        0.26        0.63      0.68 o 
   5   7  10       50.72       60.66      2.80 o 
   6   7  10       35.96       41.24      2.38 o 
   7   7  10        9.27       10.61      1.02 o 
   8   7  10        0.35        0.48      0.68 o 
  -1   8  10        5.07        3.99      1.00 o 
   0   8  10        2.38        4.03      0.88 o 
   1   8  10       32.23       33.27      1.71 o 
   2   8  10       35.28       29.95      1.60 o 
   3   8  10       64.07       69.13      3.82 o 
   4   8  10       13.88       13.74      1.15 o 
   5   8  10        2.26        1.42      0.98 o 
   6   8  10       20.49       21.44      1.91 o 
   7   8  10       30.61       26.23      2.08 o 
   0   9  10        0.41       -0.10      0.84 o 
   1   9  10        0.46        0.29      0.83 o 
   2   9  10        8.40        8.36      2.05 o 
   3   9  10       90.21       91.57      2.53 o 
   4   9  10        0.01        0.37      0.73 o 
   5   9  10        5.20        6.55      1.34 o 
   6   9  10        0.83        0.40      0.98 o 
  -1  -6  11        7.35        6.47      1.46 o 
   0  -6  11       63.51       71.43      3.48 o 
   1  -6  11       44.05       40.98      2.78 o 
   2  -6  11       70.71       78.32      3.67 o 
   3  -6  11       10.22       15.16      1.89 o 
   4  -6  11        4.39        8.73      1.80 o 
   5  -6  11      104.66      115.30      3.07 o 
  -2  -5  11        2.47        3.10      0.87 o 
  -1  -5  11       23.01       25.46      2.27 o 
   0  -5  11       17.57       16.50      1.85 o 
   1  -5  11       12.33       15.07      1.80 o 
   2  -5  11      121.68      121.73      4.26 o 
   3  -5  11       52.41       52.54      2.97 o 
   4  -5  11       65.08       74.08      2.35 o 
   5  -5  11        1.38        0.40      0.82 o 
   6  -5  11        2.14        4.76      2.03 o 
  -3  -4  11        0.12       -0.73      0.73 o 
  -2  -4  11       35.01       43.26      1.81 o 
  -1  -4  11        0.13        0.11      1.00 o 
   0  -4  11        2.21        1.87      1.10 o 
   1  -4  11        1.77       -0.26      0.85 o 
   2  -4  11        7.88        3.43      1.21 o 
   3  -4  11       61.60       69.27      2.17 o 
   4  -4  11       12.64       12.03      1.15 o 
   5  -4  11        1.85        2.85      0.83 o 
   6  -4  11       17.76       15.04      2.48 o 
   7  -4  11       26.29       29.64      1.74 o 
  -3  -3  11        1.22        5.53      1.31 o 
  -2  -3  11        1.93        2.26      0.77 o 
  -1  -3  11        1.02       -0.79      0.60 o 
   0  -3  11       19.70       22.43      1.95 o 
   1  -3  11        1.04        2.67      1.06 o 
   2  -3  11        3.64        3.64      0.76 o 
   3  -3  11       38.09       35.75      1.59 o 
   4  -3  11        3.01        0.81      0.73 o 
   5  -3  11       15.36       12.21      1.13 o 
   6  -3  11       18.39       21.83      1.45 o 
   7  -3  11        3.70        3.25      0.94 o 
   8  -3  11        3.87        5.39      1.81 o 
  -4  -2  11        9.86       15.12      1.89 o 
  -3  -2  11        4.04        2.48      1.17 o 
  -2  -2  11        2.62        3.16      1.14 o 
  -1  -2  11        0.70        2.23      0.69 o 
   0  -2  11        1.87        2.25      0.97 o 
   1  -2  11        5.42        6.53      0.82 o 
   2  -2  11       91.58       91.22      2.28 o 
   3  -2  11        0.61        0.65      0.66 o 
   4  -2  11        0.05        1.10      0.72 o 
   5  -2  11        0.04        0.68      0.68 o 
   6  -2  11       19.64       17.46      1.29 o 
   7  -2  11        0.23       -0.54      0.68 o 
   8  -2  11        8.18       11.90      1.28 o 
  -4  -1  11        6.44       11.09      1.65 o 
  -3  -1  11        3.22        3.61      1.25 o 
  -2  -1  11       61.25       52.18      2.65 o 
  -1  -1  11        9.82       16.73      1.55 o 
   0  -1  11        1.52        2.17      0.52 o 
   1  -1  11       42.12       43.66      1.60 o 
   2  -1  11      271.42      279.83      4.17 o 
   3  -1  11       10.87        8.88      0.90 o 
   4  -1  11       97.00       80.90      3.22 o 
   5  -1  11        5.23        5.10      0.89 o 
   6  -1  11       11.78        7.64      1.02 o 
   7  -1  11       96.60       98.75      2.68 o 
   8  -1  11        7.17        6.71      1.00 o 
   9  -1  11        0.38        0.12      0.83 o 
  -4   0  11       36.65       37.72      2.69 o 
  -3   0  11        5.69        6.61      1.38 o 
  -2   0  11       11.01       14.54      1.65 o 
  -1   0  11       90.14       95.42      2.31 o 
   0   0  11        0.01       -0.09      0.59 o 
   1   0  11      100.85      104.31      2.35 o 
   2   0  11       79.75       83.53      4.74 o 
   3   0  11       23.04       26.68      1.41 o 
   4   0  11      448.27      474.28      6.85 o 
   5   0  11        0.37        1.15      0.73 o 
   6   0  11        4.51        2.40      0.79 o 
   7   0  11       66.94       57.71      4.97 o 
   8   0  11        4.04        3.85      0.90 o 
   9   0  11        0.31       -0.93      0.62 o 
  -4   1  11        3.35        2.21      1.36 o 
  -3   1  11       27.30       22.43      2.10 o 
  -2   1  11        4.09        3.99      0.82 o 
  -1   1  11       38.70       37.86      1.59 o 
   0   1  11      122.59      113.46      2.49 o 
   1   1  11       27.16       35.52      2.23 o 
   2   1  11       11.72       11.87      1.06 o 
   3   1  11       18.79       17.71      1.15 o 
   4   1  11      284.85      283.80      4.24 o 
   5   1  11       77.88       79.19      2.22 o 
   6   1  11        0.78       -0.22      0.67 o 
   7   1  11       12.43       11.93      1.92 o 
   8   1  11       21.05       18.53      1.34 o 
   9   1  11       35.63       42.08      1.88 o 
  -4   2  11        0.31       -0.36      1.12 o 
  -3   2  11       17.22       20.93      1.40 o 
  -2   2  11        3.18        3.19      0.79 o 
  -1   2  11       65.09       61.03      1.94 o 
   0   2  11        3.29        4.29      0.80 o 
   1   2  11      248.42      246.78      3.80 o 
   2   2  11      313.60      294.11      6.23 o 
   3   2  11      112.38      108.13      2.39 o 
   4   2  11       57.22       55.51      2.07 o 
   5   2  11       55.75       52.45      1.80 o 
   6   2  11       14.92       19.01      1.27 o 
   7   2  11        3.04        2.23      1.36 o 
   8   2  11        7.24        8.86      1.93 o 
   9   2  11        0.01       -0.41      0.69 o 
  -3   3  11        3.45        3.27      0.93 o 
  -2   3  11       14.73       18.12      1.58 o 
  -1   3  11       17.06       14.55      1.12 o 
   0   3  11       77.89       67.44      2.01 o 
   1   3  11       12.35       10.00      0.98 o 
   2   3  11       38.51       42.28      2.50 o 
   3   3  11       38.25       34.81      2.35 o 
   4   3  11      142.32      146.67      2.86 o 
   5   3  11        8.35        7.84      0.90 o 
   6   3  11       44.08       48.22      1.78 o 
   7   3  11       67.56       69.44      2.11 o 
   8   3  11        0.20       -0.08      0.73 o 
   9   3  11        5.53        3.74      0.92 o 
  -3   4  11        3.26        4.98      0.99 o 
  -2   4  11        7.59        7.40      1.36 o 
  -1   4  11       11.30       14.05      1.15 o 
   0   4  11       26.52       27.83      1.49 o 
   1   4  11      101.83       99.06      2.44 o 
   2   4  11        9.71       13.50      1.16 o 
   3   4  11       48.30       45.50      2.63 o 
   4   4  11        2.87        2.54      1.12 o 
   5   4  11        7.47        8.43      0.92 o 
   6   4  11       27.13       29.68      1.46 o 
   7   4  11        0.66        2.73      0.77 o 
   8   4  11        0.18        0.74      0.73 o 
   9   4  11       15.01       14.11      2.03 o 
  -2   5  11       12.49       11.76      1.24 o 
  -1   5  11        1.88        1.37      0.83 o 
   0   5  11        0.18       -0.14      0.68 o 
   1   5  11       38.14       38.65      1.68 o 
   2   5  11        1.18       -0.10      0.69 o 
   3   5  11      160.86      167.16      4.73 o 
   4   5  11      131.93      128.02      4.11 o 
   5   5  11       11.65       18.83      1.84 o 
   6   5  11       22.77       20.22      1.55 o 
   7   5  11        0.36        0.35      0.68 o 
   8   5  11        0.00       -0.75      0.67 o 
   9   5  11        0.25       -0.35      0.73 o 
  -2   6  11        5.77        5.25      1.24 o 
  -1   6  11       11.28       10.05      1.17 o 
   0   6  11       51.18       48.15      1.90 o 
   1   6  11        0.05       -0.77      0.69 o 
   2   6  11        4.12        4.10      0.85 o 
   3   6  11       16.62       15.65      1.70 o 
   4   6  11       49.95       48.07      2.67 o 
   5   6  11        2.74        2.80      1.21 o 
   6   6  11        1.29        3.18      1.12 o 
   7   6  11        0.89        0.87      0.69 o 
   8   6  11        5.35        7.05      1.00 o 
  -1   7  11        1.05        0.68      0.88 o 
   0   7  11        3.72        4.40      0.95 o 
   1   7  11       59.65       61.03      2.15 o 
   2   7  11       60.17       53.17      2.01 o 
   3   7  11       28.59       27.48      1.50 o 
   4   7  11       49.45       48.92      2.63 o 
   5   7  11        3.53        2.12      1.12 o 
   6   7  11        4.43        3.35      1.23 o 
   7   7  11        1.72        2.31      1.12 o 
   8   7  11        5.70        6.60      1.00 o 
   1   8  11        5.97        4.86      0.96 o 
   2   8  11        8.25        9.86      1.86 o 
   3   8  11        0.59        1.70      0.83 o 
   4   8  11        4.57        5.70      1.38 o 
   5   8  11        5.19        3.96      1.29 o 
   6   8  11        0.44        1.27      1.15 o 
   7   8  11       26.34       23.26      2.12 o 
   3   9  11       33.48       36.12      2.56 o 
   4   9  11        0.99        0.00      1.10 o 
   0  -5  12       35.51       38.93      2.71 o 
   1  -5  12       21.91       20.61      2.12 o 
   2  -5  12        1.18        0.06      1.12 o 
   3  -5  12       27.99       26.21      2.37 o 
   4  -5  12       39.76       40.10      2.86 o 
   5  -5  12        8.63        7.63      1.10 o 
  -1  -4  12        1.29        2.90      1.29 o 
   0  -4  12        0.25        0.23      1.04 o 
   1  -4  12       46.71       48.98      2.84 o 
   2  -4  12       38.94       44.95      2.73 o 
   3  -4  12        5.92        5.32      1.81 o 
   4  -4  12        7.95        7.88      2.08 o 
   5  -4  12        9.77       10.99      1.57 o 
   6  -4  12        2.38        0.39      0.82 o 
  -2  -3  12       12.05       15.03      1.78 o 
   0  -3  12       20.46       25.04      2.12 o 
   1  -3  12       30.87       28.43      2.06 o 
   2  -3  12        1.83        1.37      1.66 o 
   3  -3  12       21.67       20.59      1.33 o 
   4  -3  12       20.14       25.78      2.63 o 
   5  -3  12       16.31       13.21      3.10 o 
   6  -3  12       44.22       50.83      3.92 o 
   7  -3  12        0.78        0.40      0.84 o 
  -2  -2  12        9.73       12.38      1.55 o 
   0  -2  12       37.06       40.01      2.35 o 
   1  -2  12        0.30        0.53      0.64 o 
   2  -2  12        3.65        0.94      0.68 o 
   3  -2  12       66.77       71.63      2.15 o 
   4  -2  12       41.04       39.22      1.71 o 
   5  -2  12       69.35       65.15      4.52 o 
   6  -2  12        4.41        4.62      0.97 o 
   7  -2  12        2.85        3.75      0.94 o 
  -2  -1  12        5.39        5.26      1.21 o 
  -1  -1  12        5.15        5.49      1.17 o 
   0  -1  12        0.08        0.38      0.93 o 
   1  -1  12       20.90       18.89      1.19 o 
   2  -1  12        6.65        6.01      0.83 o 
   3  -1  12       10.17       10.45      1.03 o 
   4  -1  12        0.60        0.94      0.70 o 
   5  -1  12       15.31       14.23      1.18 o 
   6  -1  12        0.02        0.45      0.76 o 
   7  -1  12        9.31        8.10      1.11 o 
   8  -1  12        5.48        9.92      1.24 o 
  -3   0  12       14.53       14.97      1.91 o 
  -2   0  12       47.69       45.10      2.67 o 
  -1   0  12        1.87        1.11      0.68 o 
   0   0  12       47.38       50.50      2.59 o 
   1   0  12       63.21       72.11      2.95 o 
   2   0  12       20.20       19.50      1.23 o 
   3   0  12       17.74       11.81      1.06 o 
   4   0  12       53.97       49.91      1.85 o 
   5   0  12        0.15        1.40      1.10 o 
   6   0  12        5.81        5.65      1.31 o 
   7   0  12        0.13       -1.03      0.69 o 
   8   0  12       43.49       42.93      1.95 o 
  -3   1  12        1.32        5.39      1.48 o 
  -2   1  12        2.23        1.43      0.81 o 
  -1   1  12       11.16       12.42      1.08 o 
   0   1  12       56.26       56.68      1.87 o 
   1   1  12       12.52       14.57      1.63 o 
   2   1  12       27.22       24.85      2.10 o 
   3   1  12       67.29       71.62      2.07 o 
   4   1  12       79.35       83.69      2.26 o 
   5   1  12       26.19       25.77      2.15 o 
   6   1  12        2.85        2.35      0.80 o 
   7   1  12       11.15        9.86      1.15 o 
   8   1  12        1.20        0.71      1.16 o 
  -2   2  12       45.19       44.35      1.89 o 
  -1   2  12        6.20        6.50      0.96 o 
   0   2  12       35.47       32.68      1.53 o 
   1   2  12       12.21       13.85      1.59 o 
   2   2  12       43.07       42.49      2.57 o 
   3   2  12      103.66      113.60      3.86 o 
   4   2  12        0.90        0.72      0.68 o 
   5   2  12       43.54       53.68      2.85 o 
   6   2  12       49.38       53.37      1.93 o 
   7   2  12        0.17        0.31      0.73 o 
   8   2  12        9.13       10.87      1.14 o 
   9   2  12        0.71        0.08      0.75 o 
  -2   3  12       15.09       13.41      1.23 o 
  -1   3  12        4.46        3.03      2.34 o 
   0   3  12       17.24       14.41      1.21 o 
   1   3  12        0.24        0.74      1.00 o 
   2   3  12       54.04       50.02      2.71 o 
   3   3  12        7.72        8.55      1.48 o 
   4   3  12        2.75        5.24      1.40 o 
   5   3  12        5.61        6.66      0.97 o 
   6   3  12       14.03       17.28      2.70 o 
   7   3  12       17.90       22.89      2.29 o 
   8   3  12        4.20        2.97      0.83 o 
  -2   4  12        1.81        1.51      1.11 o 
  -1   4  12        5.39        7.11      1.28 o 
   0   4  12        0.05        0.18      0.74 o 
   1   4  12       10.11       10.12      1.04 o 
   2   4  12       46.65       48.74      2.74 o 
   3   4  12        0.09       -0.89      0.93 o 
   4   4  12      257.39      240.69      5.91 o 
   5   4  12      217.81      213.00      5.55 o 
   6   4  12       30.99       34.99      1.60 o 
   7   4  12        4.99        5.32      0.96 o 
   8   4  12        9.83       10.01      1.30 o 
  -1   5  12        3.59        1.31      0.83 o 
   0   5  12       21.68       24.93      1.48 o 
   1   5  12        0.02        0.08      0.68 o 
   2   5  12        0.37       -0.91      1.04 o 
   3   5  12        2.09        1.19      1.21 o 
   4   5  12       24.78       24.70      2.14 o 
   5   5  12       32.89       30.72      2.25 o 
   6   5  12       12.81       17.83      1.82 o 
   7   5  12        0.16       -0.17      0.72 o 
   8   5  12        9.89       11.70      1.16 o 
   0   6  12        3.32        2.76      0.95 o 
   1   6  12        1.82        0.64      1.73 o 
   2   6  12        0.02       -0.26      0.71 o 
   3   6  12        0.02       -1.19      0.79 o 
   4   6  12        1.43        1.15      1.15 o 
   5   6  12        1.51        0.74      1.02 o 
   6   6  12        1.12        0.38      1.12 o 
   7   6  12        0.13       -0.06      1.12 o 
   1   7  12       16.69       16.84      1.37 o 
   2   7  12        1.78        1.83      0.87 o 
   3   7  12        4.36        5.15      1.44 o 
   4   7  12        0.34        0.64      1.15 o 
   5   7  12       24.48       25.95      2.25 o 
   6   7  12       17.48       20.19      1.93 o 
   3   8  12        1.34        2.76      1.21 o 
   4   8  12        2.19        2.82      1.21 o 
   2  -4  13       99.29      102.88      4.13 o 
   3  -4  13       34.37       39.12      2.76 o 
   0  -3  13        0.34       -0.21      1.04 o 
   1  -3  13       28.94       30.00      2.27 o 
   2  -3  13       15.20       17.37      1.91 o 
   3  -3  13       29.26       26.14      2.08 o 
   4  -3  13       10.88        9.22      1.15 o 
   5  -3  13       12.26       13.77      2.21 o 
   1  -2  13        0.34        0.70      1.08 o 
   2  -2  13        1.08        1.59      0.75 o 
   3  -2  13        1.68        2.34      0.84 o 
   4  -2  13       10.80        9.96      1.14 o 
   5  -2  13       29.44       26.94      1.61 o 
   6  -2  13        8.35       10.00      3.38 o 
   1  -1  13       16.65       15.48      1.70 o 
   2  -1  13       31.77       41.21      1.71 o 
   3  -1  13        0.09       -0.42      0.66 o 
   4  -1  13        1.00        1.34      0.78 o 
   5  -1  13       14.14       16.18      1.73 o 
   6  -1  13        1.30        0.17      0.79 o 
   7  -1  13        0.57       -0.19      0.82 o 
   0   0  13        1.55        2.35      1.12 o 
   1   0  13        3.35        3.14      1.21 o 
   2   0  13       37.24       40.29      2.56 o 
   3   0  13        2.99        2.18      0.74 o 
   4   0  13       24.34       23.22      1.41 o 
   5   0  13        0.61       -0.17      0.69 o 
   6   0  13       22.34       19.55      1.64 o 
   7   0  13       37.88       41.52      1.92 o 
  -1   1  13       13.01       17.21      2.77 o 
   0   1  13       17.49       16.64      1.70 o 
   1   1  13        0.37        0.47      0.97 o 
   2   1  13        1.49        1.93      1.06 o 
   3   1  13        1.19        0.93      1.14 o 
   4   1  13       98.19       95.51      2.53 o 
   5   1  13        4.05        4.77      1.04 o 
   6   1  13        0.94        1.75      0.82 o 
   7   1  13        0.03        0.15      1.07 o 
  -1   2  13        1.38        0.91      0.77 o 
   0   2  13       43.85       47.45      2.76 o 
   1   2  13        0.07        0.66      1.00 o 
   2   2  13        0.00        0.59      1.14 o 
   3   2  13       29.99       32.29      2.46 o 
   4   2  13        2.36        3.52      1.25 o 
   5   2  13        0.96        1.09      0.76 o 
   6   2  13       85.79       81.70      2.43 o 
   7   2  13        8.17       10.57      1.16 o 
  -1   3  13        5.91        5.57      1.44 o 
   0   3  13        7.56        7.70      1.44 o 
   1   3  13       22.59       18.02      1.97 o 
   2   3  13       99.82       98.95      3.80 o 
   3   3  13        0.02        0.26      1.17 o 
   4   3  13        1.25        0.06      1.19 o 
   5   3  13       61.98       66.49      3.31 o 
   6   3  13       82.74       81.00      2.69 o 
   7   3  13       13.37       12.65      1.20 o 
   0   4  13       13.09       12.94      1.22 o 
   1   4  13        0.15        0.28      1.19 o 
   2   4  13        1.98        2.06      1.23 o 
   3   4  13       25.67       26.72      2.33 o 
   4   4  13        0.73        1.65      1.36 o 
   5   4  13       14.32       17.54      2.03 o 
   6   4  13       46.84       46.35      2.84 o 
   7   4  13       22.85       27.45      1.60 o 
   1   5  13       12.52       11.77      1.80 o 
   2   5  13        4.09        1.08      1.27 o 
   3   5  13        0.67        0.19      1.27 o 
   4   5  13       26.99       30.62      2.54 o 
   5   5  13        0.05       -0.55      1.04 o 
   6   5  13        1.22       -0.21      1.08 o 
   7   5  13        9.34       11.60      1.78 o 
   2   6  13        0.73       -0.42      1.21 o 
   3   6  13        2.62        4.26      1.42 o 
   4   6  13        0.59       -1.08      1.10 o 
   5   6  13        8.01        6.13      1.51 o 
   6   6  13       17.79       18.11      2.04 o 
   2  -1  14       11.65       13.38      1.82 o 
   3  -1  14       56.75       56.69      2.61 o 
   4  -1  14       22.97       22.26      1.47 o 
   5  -1  14       22.45       21.60      2.67 o 
   1   0  14        8.45       14.14      1.78 o 
   2   0  14       37.75       50.63      2.91 o 
   3   0  14        1.59        2.54      1.31 o 
   4   0  14        3.96        2.46      0.84 o 
   5   0  14       17.58       18.16      1.40 o 
   1   1  14        5.78        7.14      1.51 o 
   2   1  14        1.94        0.95      1.10 o 
   3   1  14        2.28        3.82      1.42 o 
   4   1  14        0.12        1.48      1.27 o 
   5   1  14        1.05        1.33      0.81 o 
   6   1  14        4.89        3.92      0.99 o 
   1   2  14       19.73       19.59      2.08 o 
   2   2  14       10.42        9.75      1.65 o 
   3   2  14        4.69        5.38      1.48 o 
   4   2  14        0.00        0.49      1.25 o 
   5   2  14        2.10        2.84      1.31 o 
   6   2  14       22.41       22.47      1.52 o 
   2   3  14       11.09       12.32      1.80 o 
   3   3  14        0.82        0.59      1.21 o 
   4   3  14        0.16        0.68      1.31 o 
   5   3  14        0.31       -0.49      1.23 o 
   6   3  14       26.07       26.50      2.31 o 
   3   4  14        8.53        9.78      1.78 o 
   4   4  14        7.57        7.51      1.72 o 
   5   4  14        1.44        3.33      1.32 o 
                                                 
